# Supplementary material for: Circulating metabolomic profile of the MIND diet and its relation to cognition in middle‐aged and older adults
Source: IMetaOmics. 2025 Feb 10;2(1):e61. doi: 10.1002/imo2.61 (PMC12806510; doi:10.1002/imo2.61)
Supplement: Supplementary file 2 — Table S1: Characteristics of study participants. Table S2: Missing rates of NMR metabolites in the study population. Table S3: Coefficients for the associations between aMIND diet score with metabolites. Table S4: Coefficients for the associations between MIND diet components with metabolites. Table S5: Weights of metabolites for the MIND metabolomic signature score. Table S6: Associations of the alternate MIND diet score and MIND metabolomic signature score (per standard deviation increment) with incident dementia in the UK Biobank (discovery and validation combined) and global cognitive function z‐scores in the Whitehall II study. Table S7: Association of the MIND diet and its metabolic signature (per standard deviation) with risk of dementia in study subgroups. Table S8: Association of the MIND diet and its metabolic signature (per standard deviation) with global cognitive function z‐score in study subgroups. Table S9: Association of the MIND diet and its metabolic signature (per standard deviation) with risk of dementia and global cognitive function z‐score in sensitivity analysis. Table S10: Scoring criteria for the alternate MIND diet score (aMIND). [file IMO2-2-e61-s002.xlsx]

## Sheet: S1
Table S1 Characteristics of study participants.
		UK Biobank discovery cohort	UK Biobank validation cohort	Whitehall II
n		36841	9065	6193
aMIND score (median [interquartile range])		6.0 [4.5, 7.5]	6.0 [5.0, 7.0]	7.0 [5.5, 8.0]
Number of dietary assessment (mean (SD))		1 (0)	2.5 (1.1)	1.7 (0.5)
Age (mean (SD))		56.4 (8.1)	56.8 (7.4)	55.8 (6.2)
Female (%)		20214 (54.9)	4604 (50.8)	1793 (29.0)
Total energy intake, kcal (mean (SD))		2041.2 (590.0)	2103.6 (562.2)	2022.0 (662.3)
White ethnicity (%)		34882 (94.7)	8915 (98.3)	5,668 (91.5)
College/university degree (%)		13928 (37.8)	4380 (48.3)	2919 (47.1)
Married or partnered (%)		NA	NA	4775 (77.1)
Townsend deprivation index (%)
	Tertile 1	12283 (33.3)	3033 (33.5)	NA
	Tertile 2	12330 (33.5)	3010 (33.2)	NA
	Tertile 3	12228 (33.2)	3022 (33.3)	NA
Smoking status (%)
	Never	21029 (57.1)	5357 (59.1)	3324 (53.7)
	Former	12789 (34.7)	3175 (35.0)	2271 (36.7)
	Current	3023 (8.2)	533 (5.9)	598 (9.7)
Physical activity level (%)
	Low	6225 (16.9)	1790 (19.7)	1238 (20.0)
	Medium	15063 (40.9)	3862 (42.6)	3302 (54.1)
	High	15553 (42.2)	3413 (37.7)	1563 (25.2)
Body mass index category (%)
	Under or normal weight	12949 (35.1)	3566 (39.3)	2230 (36.0)
	Overweight	15509 (42.1)	3813 (42.1)	2362 (38.1)
	Obesity	8383 (22.8)	1686 (18.6)	1601 (25.9(
Hypertension (%)		26935 (73.1)	6708 (74.0)	2689 (43.4)
Diabetes (%)		1955 (5.3)	377 (4.2)	634 (10.2)
Cardiovascular diseases (%)		1231 (3.3)	318 (3.5)	25 (0.4)

## Sheet: S2
Table S2 Missing rates of NMR metabolites in the study population.
Metabolite	Unit	Group	Subgroup	UKB field ID	UKB discovery missing rate	UKB validation missing rate	WHII variable name	WHII missing rate
Total Cholesterol	mmol/l	Cholesterol	NA	23400	0	0	Serum_C	0.000645891
Total Cholesterol Minus HDL-C	mmol/l	Cholesterol	NA	23401	0	0
Remnant Cholesterol (Non-HDL, Non-LDL -Cholesterol)	mmol/l	Cholesterol	NA	23402	0	0	Remnant_C	0.000645891
VLDL Cholesterol	mmol/l	Cholesterol	NA	23403	0	0	VLDL_C	0.000645891
Clinical LDL Cholesterol	mmol/l	Cholesterol	NA	23404	0	0
LDL Cholesterol	mmol/l	Cholesterol	NA	23405	0	0	LDL_C	0.000645891
HDL Cholesterol	mmol/l	Cholesterol	NA	23406	0	0	HDL_C	0.000645891
Total Triglycerides	mmol/l	Triglycerides	NA	23407	0	0	Serum_TG	0.000645891
Triglycerides in VLDL	mmol/l	Triglycerides	NA	23408	0	0	VLDL_TG	0.000645891
Triglycerides in LDL	mmol/l	Triglycerides	NA	23409	0	0	LDL_TG	0.000645891
Triglycerides in HDL	mmol/l	Triglycerides	NA	23410	0	0	HDL_TG	0.000645891
Total Phospholipids in Lipoprotein Particles	mmol/l	Phospholipids	NA	23411	0	0
Phospholipids in VLDL	mmol/l	Phospholipids	NA	23412	0	0
Phospholipids in LDL	mmol/l	Phospholipids	NA	23413	0	0
Phospholipids in HDL	mmol/l	Phospholipids	NA	23414	0	0
Total Esterified Cholesterol	mmol/l	Cholesteryl esters	NA	23415	0	0	EstC	0.0158243
Cholesteryl Esters in VLDL	mmol/l	Cholesteryl esters	NA	23416	0	0
Cholesteryl Esters in LDL	mmol/l	Cholesteryl esters	NA	23417	0	0
Cholesteryl Esters in HDL	mmol/l	Cholesteryl esters	NA	23418	0	0
Total Free Cholesterol	mmol/l	Free cholesterol	NA	23419	0	0	FreeC	0.0159858
Free Cholesterol in VLDL	mmol/l	Free cholesterol	NA	23420	0	0
Free Cholesterol in LDL	mmol/l	Free cholesterol	NA	23421	0	0
Free Cholesterol in HDL	mmol/l	Free cholesterol	NA	23422	0	0
Total Lipids in Lipoprotein Particles	mmol/l	Total lipids	NA	23423	0	0
Total Lipids in VLDL	mmol/l	Total lipids	NA	23424	0	0
Total Lipids in LDL	mmol/l	Total lipids	NA	23425	0	0
Total Lipids in HDL	mmol/l	Total lipids	NA	23426	0	0
Total Concentration of Lipoprotein Particles	mmol/l	Lipoprotein particle concentrations	NA	23427	0	0
Concentration of VLDL Particles	mmol/l	Lipoprotein particle concentrations	NA	23428	0	0
Concentration of LDL Particles	mmol/l	Lipoprotein particle concentrations	NA	23429	0	0
Concentration of HDL Particles	mmol/l	Lipoprotein particle concentrations	NA	23430	0	0
Average Diameter for VLDL Particles	nm	Lipoprotein particle sizes	NA	23431	0	0	VLDL_D	0.000645891
Average Diameter for LDL Particles	nm	Lipoprotein particle sizes	NA	23432	0	0	LDL_D	0.000645891
Average Diameter for HDL Particles	nm	Lipoprotein particle sizes	NA	23433	0	0	HDL_D	0.000645891
Phosphoglycerides	mmol/l	Other lipids	NA	23434	0.000895741	0.000551572	TotPG	0.0158243
Total Cholines	mmol/l	Other lipids	NA	23436	0.000895741	0.000551572	TotCho	0.0158243
Phosphatidylcholines	mmol/l	Other lipids	NA	23437	0.000895741	0.000551572	PC	0.0161473
Sphingomyelins	mmol/l	Other lipids	NA	23438	0.000922885	0.000551572	SM	0.0161473
Apolipoprotein B	g/l	Apolipoproteins	NA	23439	0	0	ApoB	0.000645891
Apolipoprotein A1	g/l	Apolipoproteins	NA	23440	0	0	ApoA1	0.000645891
Total Fatty Acids	mmol/l	Fatty acids	NA	23442	0.000895741	0.000551572	TotFA	0.0164702
Degree of Unsaturation	degree	Fatty acids	NA	23443	0.000895741	0.000551572	UnsatDeg	0.0159858
Omega-3 Fatty Acids	mmol/l	Fatty acids	NA	23444	0.000895741	0.000551572	FAw3	0.0164702
Omega-6 Fatty Acids	mmol/l	Fatty acids	NA	23445	0.000895741	0.000551572	FAw6	0.0166317
Polyunsaturated Fatty Acids	mmol/l	Fatty acids	NA	23446	0.000895741	0.000551572	PUFA	0.0166317
Monounsaturated Fatty Acids	mmol/l	Fatty acids	NA	23447	0.000895741	0.000551572	MUFA	0.0167932
Saturated Fatty Acids	mmol/l	Fatty acids	NA	23448	0.000895741	0.000551572	SFA	0.0169546
Linoleic Acid	mmol/l	Fatty acids	NA	23449	0.000895741	0.000551572	LA	0.0166317
Docosahexaenoic Acid	mmol/l	Fatty acids	NA	23450	0.000895741	0.000551572	DHA	0.0166317
Alanine	mmol/l	Amino acids	NA	23460	0.000705735	0.000110314	Ala	0.000968836
Glutamine	mmol/l	Amino acids	NA	23461	0.00542873	0.000441258	Gln	0.00145325
Glycine	mmol/l	Amino acids	NA	23462	0.00135718	0.0015444	Glol	0.00904247
Histidine	mmol/l	Amino acids	NA	23463	0.00138433	0.00121346	His	0.0134022
Total Concentration of Branched-Chain Amino Acids (Leucine + Isoleucine + Valine)	mmol/l	Amino acids	Branched-chain amino acids	23464	0.000787166	0.00110314
Isoleucine	mmol/l	Amino acids	Branched-chain amino acids	23465	0.00029858	0.000110314	Ile	0.000807363
Leucine	mmol/l	Amino acids	Branched-chain amino acids	23466	0.000271437	0.000110314	Leu	0.000645891
Valine	mmol/l	Amino acids	Branched-chain amino acids	23467	0.000787166	0.00110314	Val	0.000484418
Phenylalanine	mmol/l	Amino acids	Aromatic amino acids	23468	0.000542873	0.000772201	Phe	0.0017762
Tyrosine	mmol/l	Amino acids	Aromatic amino acids	23469	0.00122147	0.00099283	Tyr	0.00597449
Glucose	mmol/l	Glycolysis related metabolites	NA	23470	0.00179148	0.00121346	Glc	0
Lactate	mmol/l	Glycolysis related metabolites	NA	23471	0.00214435	0.00165472	Lac	0
Pyruvate	mmol/l	Glycolysis related metabolites	NA	23472	0.00556445	0.00099283	Pyr	0
Citrate	mmol/l	Glycolysis related metabolites	NA	23473	0.000135718	0	Cit	0
3-Hydroxybutyrate	mmol/l	Ketone bodies	NA	23474	0.0146576	0.0187534	bOHBut	0.00306798
Acetate	mmol/l	Ketone bodies	NA	23475	0.00081431	0.000772201	Ace	0.000807363
Acetoacetate	mmol/l	Ketone bodies	NA	23476	5.42873e-05	0	AcAce	0.000645891
Acetone	mmol/l	Ketone bodies	NA	23477	5.42873e-05	0
Creatinine	mmol/l	Fluid balance	NA	23478	0.0295595	0.0201875	Crea	0.0114646
Albumin	g/l	Fluid balance	NA	23479	0.000217149	0.000110314	Alb	0.00113031
Glycoprotein Acetyls	mmol/l	Inflammation	NA	23480	0	0	Gly	0
Concentration of Chylomicrons and Extremely Large VLDL Particles	mmol/l	Lipoprotein subclasses	Chylomicrons and extremely large VLDL (particle diameters from 75 nm upwards)	23481	0	0	XXL_VLDL_P	0
Total Lipids in Chylomicrons and Extremely Large VLDL	mmol/l	Lipoprotein subclasses	Chylomicrons and extremely large VLDL (particle diameters from 75 nm upwards)	23482	0	0	XXL_VLDL_L	0
Phospholipids in Chylomicrons and Extremely Large VLDL	mmol/l	Lipoprotein subclasses	Chylomicrons and extremely large VLDL (particle diameters from 75 nm upwards)	23483	0	0	XXL_VLDL_PL	0
Cholesterol in Chylomicrons and Extremely Large VLDL	mmol/l	Lipoprotein subclasses	Chylomicrons and extremely large VLDL (particle diameters from 75 nm upwards)	23484	0	0	XXL_VLDL_C	0
Cholesteryl Esters in Chylomicrons and Extremely Large VLDL	mmol/l	Lipoprotein subclasses	Chylomicrons and extremely large VLDL (particle diameters from 75 nm upwards)	23485	0	0	XXL_VLDL_CE	0
Free Cholesterol in Chylomicrons and Extremely Large VLDL	mmol/l	Lipoprotein subclasses	Chylomicrons and extremely large VLDL (particle diameters from 75 nm upwards)	23486	0	0	XXL_VLDL_FC	0
Triglycerides in Chylomicrons and Extremely Large VLDL	mmol/l	Lipoprotein subclasses	Chylomicrons and extremely large VLDL (particle diameters from 75 nm upwards)	23487	0	0	XXL_VLDL_TG	0
Concentration of Very Large VLDL Particles	mmol/l	Lipoprotein subclasses	Very large VLDL (average diameter 64 nm)	23488	0	0	XL_VLDL_P	0
Total Lipids in Very Large VLDL	mmol/l	Lipoprotein subclasses	Very large VLDL (average diameter 64 nm)	23489	0	0	XL_VLDL_L	0
Phospholipids in Very Large VLDL	mmol/l	Lipoprotein subclasses	Very large VLDL (average diameter 64 nm)	23490	0	0	XL_VLDL_PL	0
Cholesterol in Very Large VLDL	mmol/l	Lipoprotein subclasses	Very large VLDL (average diameter 64 nm)	23491	0	0	XL_VLDL_C	0
Cholesteryl Esters in Very Large VLDL	mmol/l	Lipoprotein subclasses	Very large VLDL (average diameter 64 nm)	23492	0	0	XL_VLDL_CE	0
Free Cholesterol in Very Large VLDL	mmol/l	Lipoprotein subclasses	Very large VLDL (average diameter 64 nm)	23493	0	0	XL_VLDL_FC	0
Triglycerides in Very Large VLDL	mmol/l	Lipoprotein subclasses	Very large VLDL (average diameter 64 nm)	23494	0	0	XL_VLDL_TG	0
Concentration of Large VLDL Particles	mmol/l	Lipoprotein subclasses	Large VLDL (average diameter 53.6 nm)	23495	0	0	L_VLDL_P	0
Total Lipids in Large VLDL	mmol/l	Lipoprotein subclasses	Large VLDL (average diameter 53.6 nm)	23496	0	0	L_VLDL_L	0
Phospholipids in Large VLDL	mmol/l	Lipoprotein subclasses	Large VLDL (average diameter 53.6 nm)	23497	0	0	L_VLDL_PL	0
Cholesterol in Large VLDL	mmol/l	Lipoprotein subclasses	Large VLDL (average diameter 53.6 nm)	23498	0	0	L_VLDL_C	0
Cholesteryl Esters in Large VLDL	mmol/l	Lipoprotein subclasses	Large VLDL (average diameter 53.6 nm)	23499	0	0	L_VLDL_CE	0
Free Cholesterol in Large VLDL	mmol/l	Lipoprotein subclasses	Large VLDL (average diameter 53.6 nm)	23500	0	0	L_VLDL_FC	0
Triglycerides in Large VLDL	mmol/l	Lipoprotein subclasses	Large VLDL (average diameter 53.6 nm)	23501	0	0	L_VLDL_TG	0
Concentration of Medium VLDL Particles	mmol/l	Lipoprotein subclasses	Medium VLDL (average diameter 44.5 nm)	23502	0	0	M_VLDL_P	0
Total Lipids in Medium VLDL	mmol/l	Lipoprotein subclasses	Medium VLDL (average diameter 44.5 nm)	23503	0	0	M_VLDL_L	0
Phospholipids in Medium VLDL	mmol/l	Lipoprotein subclasses	Medium VLDL (average diameter 44.5 nm)	23504	0	0	M_VLDL_PL	0
Cholesterol in Medium VLDL	mmol/l	Lipoprotein subclasses	Medium VLDL (average diameter 44.5 nm)	23505	0	0	M_VLDL_C	0
Cholesteryl Esters in Medium VLDL	mmol/l	Lipoprotein subclasses	Medium VLDL (average diameter 44.5 nm)	23506	0	0	M_VLDL_CE	0
Free Cholesterol in Medium VLDL	mmol/l	Lipoprotein subclasses	Medium VLDL (average diameter 44.5 nm)	23507	0	0	M_VLDL_FC	0
Triglycerides in Medium VLDL	mmol/l	Lipoprotein subclasses	Medium VLDL (average diameter 44.5 nm)	23508	0	0	M_VLDL_TG	0
Concentration of Small VLDL Particles	mmol/l	Lipoprotein subclasses	Small VLDL (average diameter 36.8 nm)	23509	0	0	S_VLDL_P	0
Total Lipids in Small VLDL	mmol/l	Lipoprotein subclasses	Small VLDL (average diameter 36.8 nm)	23510	0	0	S_VLDL_L	0
Phospholipids in Small VLDL	mmol/l	Lipoprotein subclasses	Small VLDL (average diameter 36.8 nm)	23511	0	0	S_VLDL_PL	0
Cholesterol in Small VLDL	mmol/l	Lipoprotein subclasses	Small VLDL (average diameter 36.8 nm)	23512	0	0	S_VLDL_C	0
Cholesteryl Esters in Small VLDL	mmol/l	Lipoprotein subclasses	Small VLDL (average diameter 36.8 nm)	23513	0	0	S_VLDL_CE	0
Free Cholesterol in Small VLDL	mmol/l	Lipoprotein subclasses	Small VLDL (average diameter 36.8 nm)	23514	0	0	S_VLDL_FC	0
Triglycerides in Small VLDL	mmol/l	Lipoprotein subclasses	Small VLDL (average diameter 36.8 nm)	23515	0	0	S_VLDL_TG	0
Concentration of Very Small VLDL Particles	mmol/l	Lipoprotein subclasses	Very small VLDL (average diameter 31.3 nm)	23516	0	0	XS_VLDL_P	0
Total Lipids in Very Small VLDL	mmol/l	Lipoprotein subclasses	Very small VLDL (average diameter 31.3 nm)	23517	0	0	XS_VLDL_L	0
Phospholipids in Very Small VLDL	mmol/l	Lipoprotein subclasses	Very small VLDL (average diameter 31.3 nm)	23518	0	0	XS_VLDL_PL	0
Cholesterol in Very Small VLDL	mmol/l	Lipoprotein subclasses	Very small VLDL (average diameter 31.3 nm)	23519	0	0	XS_VLDL_C	0
Cholesteryl Esters in Very Small VLDL	mmol/l	Lipoprotein subclasses	Very small VLDL (average diameter 31.3 nm)	23520	0	0	XS_VLDL_CE	0
Free Cholesterol in Very Small VLDL	mmol/l	Lipoprotein subclasses	Very small VLDL (average diameter 31.3 nm)	23521	0	0	XS_VLDL_FC	0
Triglycerides in Very Small VLDL	mmol/l	Lipoprotein subclasses	Very small VLDL (average diameter 31.3 nm)	23522	0	0	XS_VLDL_TG	0
Concentration of IDL Particles	mmol/l	Lipoprotein subclasses	IDL (average diameter 28.6 nm)	23523	0	0	IDL_P	0
Total Lipids in IDL	mmol/l	Lipoprotein subclasses	IDL (average diameter 28.6 nm)	23524	0	0	IDL_L	0
Phospholipids in IDL	mmol/l	Lipoprotein subclasses	IDL (average diameter 28.6 nm)	23525	0	0	IDL_PL	0
Cholesterol in IDL	mmol/l	Lipoprotein subclasses	IDL (average diameter 28.6 nm)	23526	0	0	IDL_C	0
Cholesteryl Esters in IDL	mmol/l	Lipoprotein subclasses	IDL (average diameter 28.6 nm)	23527	0	0	IDL_CE	0
Free Cholesterol in IDL	mmol/l	Lipoprotein subclasses	IDL (average diameter 28.6 nm)	23528	0	0	IDL_FC	0
Triglycerides in IDL	mmol/l	Lipoprotein subclasses	IDL (average diameter 28.6 nm)	23529	0	0	IDL_TG	0
Concentration of Large LDL Particles	mmol/l	Lipoprotein subclasses	Large LDL (average diameter 25.5 nm)	23530	0	0	L_LDL_P	0
Total Lipids in Large LDL	mmol/l	Lipoprotein subclasses	Large LDL (average diameter 25.5 nm)	23531	0	0	L_LDL_L	0
Phospholipids in Large LDL	mmol/l	Lipoprotein subclasses	Large LDL (average diameter 25.5 nm)	23532	0	0	L_LDL_PL	0
Cholesterol in Large LDL	mmol/l	Lipoprotein subclasses	Large LDL (average diameter 25.5 nm)	23533	0	0	L_LDL_C	0
Cholesteryl Esters in Large LDL	mmol/l	Lipoprotein subclasses	Large LDL (average diameter 25.5 nm)	23534	0	0	L_LDL_CE	0
Free Cholesterol in Large LDL	mmol/l	Lipoprotein subclasses	Large LDL (average diameter 25.5 nm)	23535	0	0	L_LDL_FC	0
Triglycerides in Large LDL	mmol/l	Lipoprotein subclasses	Large LDL (average diameter 25.5 nm)	23536	0	0	L_LDL_TG	0
Concentration of Medium LDL Particles	mmol/l	Lipoprotein subclasses	Medium LDL (average diameter 23 nm)	23537	0	0	M_LDL_P	0
Total Lipids in Medium LDL	mmol/l	Lipoprotein subclasses	Medium LDL (average diameter 23 nm)	23538	0	0	M_LDL_L	0
Phospholipids in Medium LDL	mmol/l	Lipoprotein subclasses	Medium LDL (average diameter 23 nm)	23539	0	0	M_LDL_PL	0
Cholesterol in Medium LDL	mmol/l	Lipoprotein subclasses	Medium LDL (average diameter 23 nm)	23540	0	0	M_LDL_C	0
Cholesteryl Esters in Medium LDL	mmol/l	Lipoprotein subclasses	Medium LDL (average diameter 23 nm)	23541	0	0	M_LDL_CE	0
Free Cholesterol in Medium LDL	mmol/l	Lipoprotein subclasses	Medium LDL (average diameter 23 nm)	23542	0	0	M_LDL_FC	0
Triglycerides in Medium LDL	mmol/l	Lipoprotein subclasses	Medium LDL (average diameter 23 nm)	23543	0	0	M_LDL_TG	0
Concentration of Small LDL Particles	mmol/l	Lipoprotein subclasses	Small LDL (average diameter 18.7 nm)	23544	0	0	S_LDL_P	0
Total Lipids in Small LDL	mmol/l	Lipoprotein subclasses	Small LDL (average diameter 18.7 nm)	23545	0	0	S_LDL_L	0
Phospholipids in Small LDL	mmol/l	Lipoprotein subclasses	Small LDL (average diameter 18.7 nm)	23546	0	0	S_LDL_PL	0
Cholesterol in Small LDL	mmol/l	Lipoprotein subclasses	Small LDL (average diameter 18.7 nm)	23547	0	0	S_LDL_C	0
Cholesteryl Esters in Small LDL	mmol/l	Lipoprotein subclasses	Small LDL (average diameter 18.7 nm)	23548	0	0	S_LDL_CE	0
Free Cholesterol in Small LDL	mmol/l	Lipoprotein subclasses	Small LDL (average diameter 18.7 nm)	23549	0	0	S_LDL_FC	0
Triglycerides in Small LDL	mmol/l	Lipoprotein subclasses	Small LDL (average diameter 18.7 nm)	23550	0	0	S_LDL_TG	0
Concentration of Very Large HDL Particles	mmol/l	Lipoprotein subclasses	Very large HDL (average diameter 14.3 nm)	23551	0	0	XL_HDL_P	0
Total Lipids in Very Large HDL	mmol/l	Lipoprotein subclasses	Very large HDL (average diameter 14.3 nm)	23552	0	0	XL_HDL_L	0
Phospholipids in Very Large HDL	mmol/l	Lipoprotein subclasses	Very large HDL (average diameter 14.3 nm)	23553	0	0	XL_HDL_PL	0
Cholesterol in Very Large HDL	mmol/l	Lipoprotein subclasses	Very large HDL (average diameter 14.3 nm)	23554	0	0	XL_HDL_C	0
Cholesteryl Esters in Very Large HDL	mmol/l	Lipoprotein subclasses	Very large HDL (average diameter 14.3 nm)	23555	0	0	XL_HDL_CE	0
Free Cholesterol in Very Large HDL	mmol/l	Lipoprotein subclasses	Very large HDL (average diameter 14.3 nm)	23556	0	0	XL_HDL_FC	0
Triglycerides in Very Large HDL	mmol/l	Lipoprotein subclasses	Very large HDL (average diameter 14.3 nm)	23557	0	0	XL_HDL_TG	0
Concentration of Large HDL Particles	mmol/l	Lipoprotein subclasses	Large HDL (average diameter 12.1 nm)	23558	0	0	L_HDL_P	0
Total Lipids in Large HDL	mmol/l	Lipoprotein subclasses	Large HDL (average diameter 12.1 nm)	23559	0	0	L_HDL_L	0
Phospholipids in Large HDL	mmol/l	Lipoprotein subclasses	Large HDL (average diameter 12.1 nm)	23560	0	0	L_HDL_PL	0
Cholesterol in Large HDL	mmol/l	Lipoprotein subclasses	Large HDL (average diameter 12.1 nm)	23561	0	0	L_HDL_C	0
Cholesteryl Esters in Large HDL	mmol/l	Lipoprotein subclasses	Large HDL (average diameter 12.1 nm)	23562	0	0	L_HDL_CE	0
Free Cholesterol in Large HDL	mmol/l	Lipoprotein subclasses	Large HDL (average diameter 12.1 nm)	23563	0	0	L_HDL_FC	0
Triglycerides in Large HDL	mmol/l	Lipoprotein subclasses	Large HDL (average diameter 12.1 nm)	23564	0	0	L_HDL_TG	0
Concentration of Medium HDL Particles	mmol/l	Lipoprotein subclasses	Medium HDL (average diameter 10.9 nm)	23565	0	0	M_HDL_P	0
Total Lipids in Medium HDL	mmol/l	Lipoprotein subclasses	Medium HDL (average diameter 10.9 nm)	23566	0	0	M_HDL_L	0
Phospholipids in Medium HDL	mmol/l	Lipoprotein subclasses	Medium HDL (average diameter 10.9 nm)	23567	0	0	M_HDL_PL	0
Cholesterol in Medium HDL	mmol/l	Lipoprotein subclasses	Medium HDL (average diameter 10.9 nm)	23568	0	0	M_HDL_C	0
Cholesteryl Esters in Medium HDL	mmol/l	Lipoprotein subclasses	Medium HDL (average diameter 10.9 nm)	23569	0	0	M_HDL_CE	0
Free Cholesterol in Medium HDL	mmol/l	Lipoprotein subclasses	Medium HDL (average diameter 10.9 nm)	23570	0	0	M_HDL_FC	0
Triglycerides in Medium HDL	mmol/l	Lipoprotein subclasses	Medium HDL (average diameter 10.9 nm)	23571	0	0	M_HDL_TG	0
Concentration of Small HDL Particles	mmol/l	Lipoprotein subclasses	Small HDL (average diameter 8.7 nm)	23572	0	0	S_HDL_P	0
Total Lipids in Small HDL	mmol/l	Lipoprotein subclasses	Small HDL (average diameter 8.7 nm)	23573	0	0	S_HDL_L	0
Phospholipids in Small HDL	mmol/l	Lipoprotein subclasses	Small HDL (average diameter 8.7 nm)	23574	0	0	S_HDL_PL	0
Cholesterol in Small HDL	mmol/l	Lipoprotein subclasses	Small HDL (average diameter 8.7 nm)	23575	0	0	S_HDL_C	0
Cholesteryl Esters in Small HDL	mmol/l	Lipoprotein subclasses	Small HDL (average diameter 8.7 nm)	23576	0	0	S_HDL_CE	0
Free Cholesterol in Small HDL	mmol/l	Lipoprotein subclasses	Small HDL (average diameter 8.7 nm)	23577	0	0	S_HDL_FC	0
Triglycerides in Small HDL	mmol/l	Lipoprotein subclasses	Small HDL (average diameter 8.7 nm)	23578	0	0	S_HDL_TG	0
Total cholesterol in HDL2 (mmol/L) (s5)	mmol/l	Cholesterol	NA				HDL2_C	0.000645891
Total cholesterol in HDL3 (mmol/L) (s5)	mmol/l	Cholesterol	NA				HDL3_C	0.000645891
Estimated description of fatty acid chain length, not actual carbon number (s5)	nm	Fatty acids	NA				FALen	0
Conjugated linoleic acid (mmol/L) (s5)	mmol/l	Fatty acids	NA				CLA	0
Glycoprotein acetyls, mainly a1-acid glycoprotein (mmol/L) (s5)	mmol/l	Inflammation	NA				Gp	0.000484418
Diacylglycerol (mmol/L) (s5)	mmol/l	Other lipids	NA				DAG	0

## Sheet: S3
Table S3 Coefficients for the associations between aMIND diet score with metabolites.
				UKB discovery cohort					UKB validation cohort						Whitehall II study
Metabolite	Group	Subgroup	UKB Field ID	Estimate	Standard Error	p-value	p-value (FDR corrected)	p-value (Bonferroni-corrected)	Estimate	Standard Error	p-value	p-value (FDR corrected)	p-value (Bonferroni-corrected)	Whitehall II variable name	Estimate	Standard Error	p-value	p-value (FDR corrected)	p-value (Bonferroni-corrected)
Total Cholesterol	Cholesterol	NA	23400	-0.01673	0.00774647	0.0308031	0.0352681	1	-0.000564033	0.0188022	0.976069	0.992371	1	Serum_C	0.03153	0.0201573	0.117823	0.218404	1
Total Cholesterol Minus HDL-C	Cholesterol	NA	23401	-0.0388151	0.00798792	1.18331e-06	2.20885e-06	0.000198797	-0.0258773	0.0196206	0.187241	0.275487	1
Remnant Cholesterol (Non-HDL, Non-LDL -Cholesterol)	Cholesterol	NA	23402	-0.0486006	0.00796239	1.04632e-09	2.40796e-09	1.75781e-07	-0.0384832	0.0195837	0.0494369	0.0883554	1	Remnant_C	0.00249123	0.0201318	0.901521	0.923203	1
VLDL Cholesterol	Cholesterol	NA	23403	-0.062961	0.00801995	4.25399e-15	1.2762e-14	7.1467e-13	-0.0666127	0.0202084	0.000983484	0.00246605	0.165225	VLDL_C	-0.01095	0.0195643	0.575708	0.718427	1
Clinical LDL Cholesterol	Cholesterol	NA	23404	-0.0308346	0.00798947	0.000113858	0.000169276	0.0191281	-0.0114627	0.0196021	0.558719	0.661019	1
LDL Cholesterol	Cholesterol	NA	23405	-0.0279933	0.00803167	0.000492039	0.000666634	0.0826626	-0.0127752	0.0197222	0.517158	0.629584	1	LDL_C	0.0139437	0.0203923	0.494144	0.647499	1
HDL Cholesterol	Cholesterol	NA	23406	0.0471702	0.00700468	1.67372e-11	4.1968e-11	2.81186e-09	0.0572677	0.0176898	0.00121087	0.00299155	0.203426	HDL_C	0.0652901	0.0186654	0.000472	0.00184042	0.0717762
Total Triglycerides	Triglycerides	NA	23407	-0.0900104	0.00772275	2.44974e-31	1.95979e-30	4.11557e-29	-0.113169	0.01987	1.26896e-08	8.88269e-08	2.13185e-06	Serum_TG	-0.0341847	0.0189517	0.0713138	0.144529	1
Triglycerides in VLDL	Triglycerides	NA	23408	-0.0934043	0.0076637	4.19623e-34	3.91648e-33	7.04967e-32	-0.109025	0.0197078	3.25311e-08	2.18609e-07	5.46523e-06	VLDL_TG	-0.0486433	0.0186763	0.00922148	0.0264465	1
Triglycerides in LDL	Triglycerides	NA	23409	-0.0378828	0.00796604	1.98668e-06	3.66771e-06	0.000333762	-0.0856182	0.0202774	2.44135e-05	8.72652e-05	0.00410147	LDL_TG	0.0308639	0.0195303	0.114087	0.214089	1
Triglycerides in HDL	Triglycerides	NA	23410	-0.0795411	0.00802872	4.1457e-23	1.88237e-22	6.96478e-21	-0.119072	0.0203266	4.84983e-09	3.70351e-08	8.14772e-07	HDL_TG	0.00960003	0.0197991	0.627785	0.747127	1
Total Phospholipids in Lipoprotein Particles	Phospholipids	NA	23411	-0.0189872	0.00769258	0.013582	0.0166554	1	-0.0161998	0.0187346	0.387228	0.49347	1
Phospholipids in VLDL	Phospholipids	NA	23412	-0.0738968	0.00791039	9.99016e-21	3.90313e-20	1.67835e-18	-0.0877162	0.0202285	1.46493e-05	5.46908e-05	0.00246108
Phospholipids in LDL	Phospholipids	NA	23413	-0.0324732	0.00804788	5.47135e-05	8.59053e-05	0.00919187	-0.017115	0.0198139	0.387727	0.49347	1
Phospholipids in HDL	Phospholipids	NA	23414	0.0246997	0.00726756	0.000677965	0.000911185	0.113898	0.0254012	0.0182026	0.16291	0.25109	1
Total Esterified Cholesterol	Cholesteryl esters	NA	23415	-0.0131745	0.00771115	0.0875517	0.0961352	1	0.00375257	0.0187175	0.841107	0.911651	1	EstC	0.0260168	0.0202192	0.198235	0.338558	1
Cholesteryl Esters in VLDL	Cholesteryl esters	NA	23416	-0.0565643	0.00803618	1.97434e-12	5.26489e-12	3.31688e-10	-0.0557865	0.0200744	0.00546415	0.0120787	0.917978
Cholesteryl Esters in LDL	Cholesteryl esters	NA	23417	-0.0314625	0.0080521	9.34763e-05	0.000142764	0.015704	-0.0190278	0.0198282	0.337265	0.446146	1
Cholesteryl Esters in HDL	Cholesteryl esters	NA	23418	0.0489161	0.00702963	3.49488e-12	9.03291e-12	5.87139e-10	0.060972	0.0178132	0.000622417	0.00165978	0.104566
Total Free Cholesterol	Free cholesterol	NA	23419	-0.0254557	0.00783791	0.00116418	0.00152799	0.195582	-0.0118836	0.0190585	0.532951	0.639542	1	FreeC	0.0128667	0.0199175	0.518303	0.662035	1
Free Cholesterol in VLDL	Free cholesterol	NA	23420	-0.0698504	0.00795591	1.70843e-18	5.62777e-18	2.87016e-16	-0.0784601	0.0202538	0.000107892	0.000322927	0.0181258
Free Cholesterol in LDL	Free cholesterol	NA	23421	-0.0178433	0.00795772	0.0249499	0.0293118	1	0.00466544	0.0194399	0.810341	0.884009	1
Free Cholesterol in HDL	Free cholesterol	NA	23422	0.0401347	0.0070056	1.01838e-08	2.16567e-08	1.71088e-06	0.0446854	0.0174526	0.0104716	0.0219904	1
Total Lipids in Lipoprotein Particles	Total lipids	NA	23423	-0.0405285	0.00796017	3.5716e-07	6.97707e-07	6.00028e-05	-0.0382146	0.0195377	0.0505026	0.0883795	1
Total Lipids in VLDL	Total lipids	NA	23424	-0.082917	0.00783366	3.82642e-26	2.14279e-25	6.42838e-24	-0.0976076	0.0201084	1.22986e-06	5.73937e-06	0.000206617
Total Lipids in LDL	Total lipids	NA	23425	-0.0303419	0.00804669	0.000163029	0.00023633	0.0273889	-0.0182369	0.0197859	0.356703	0.468173	1
Total Lipids in HDL	Total lipids	NA	23426	0.031466	0.00716635	1.13254e-05	1.9415e-05	0.00190267	0.0345932	0.0179507	0.0539956	0.0935181	1
Total Concentration of Lipoprotein Particles	Lipoprotein particle concentrations	NA	23427	0.00204715	0.00760742	0.787854	0.817034	1	0.00909819	0.0188913	0.630096	0.733708	1
Concentration of VLDL Particles	Lipoprotein particle concentrations	NA	23428	-0.058945	0.00800906	1.88045e-13	5.44683e-13	3.15916e-11	-0.0692235	0.0203024	0.000653365	0.00171508	0.109765
Concentration of LDL Particles	Lipoprotein particle concentrations	NA	23429	-0.0288828	0.00805983	0.000339389	0.000467355	0.0570174	-0.0179451	0.0199095	0.367434	0.474838	1
Concentration of HDL Particles	Lipoprotein particle concentrations	NA	23430	0.0076207	0.00760021	0.316014	0.333902	1	0.0134363	0.0189948	0.479357	0.592147	1
Average Diameter for VLDL Particles	Lipoprotein particle sizes	NA	23431	-0.0984429	0.00737824	1.63093e-40	4.56662e-39	2.73997e-38	-0.107863	0.0188741	1.13271e-08	8.27368e-08	1.90295e-06	VLDL_D	-0.087512	0.018493	2.27e-06	4.45e-05	0.000345
Average Diameter for LDL Particles	Lipoprotein particle sizes	NA	23432	0.0915436	0.00787577	3.55137e-31	2.71195e-30	5.9663e-29	0.102643	0.0194849	1.41251e-07	7.85714e-07	2.37302e-05	LDL_D	0.0431856	0.0200076	0.0309308	0.0723304	1
Average Diameter for HDL Particles	Lipoprotein particle sizes	NA	23433	0.0648395	0.00686517	3.76627e-21	1.50651e-20	6.32734e-19	0.0701687	0.0172779	4.92373e-05	0.000156073	0.00827187	HDL_D	0.0841532	0.0178066	2.34e-06	4.45e-05	0.000356
Phosphoglycerides	Other lipids	NA	23434	-3.70065e-06	0.00770137	0.999617	0.999617	1	-0.000233571	0.0188383	0.990108	0.992371	1	TotPG	0.0358856	0.0196193	0.0674332	0.142359	1
Total Cholines	Other lipids	NA	23436	-7.74109e-05	0.00761755	0.991892	0.997831	1	0.00634933	0.0185513	0.732165	0.814594	1	TotCho	0.039312	0.019455	0.0433577	0.0998542	1
Phosphatidylcholines	Other lipids	NA	23437	0.00195798	0.00761775	0.797158	0.82161	1	0.00804709	0.0186212	0.665645	0.755596	1	PC	0.0439764	0.0195211	0.0243092	0.0595969	1
Sphingomyelins	Other lipids	NA	23438	0.000114699	0.00752772	0.987843	0.997831	1	0.0058028	0.018298	0.751155	0.830224	1	SM	-0.0371866	0.019094	0.0515137	0.115148	1
Apolipoprotein B	Apolipoproteins	NA	23439	-0.0360154	0.00804064	7.5156e-06	1.30167e-05	0.00126262	-0.0266318	0.0198625	0.180017	0.272458	1	ApoB	-0.003417	0.0200865	0.864926	0.900471	1
Apolipoprotein A1	Apolipoproteins	NA	23440	0.0168461	0.00736238	0.0221353	0.0265623	1	0.0186553	0.0184279	0.311402	0.420463	1	ApoA1	0.0605027	0.0191758	0.00161184	0.00521275	0.244999
Total Fatty Acids	Fatty acids	NA	23442	-0.0346838	0.0080265	1.55613e-05	2.64071e-05	0.0026143	-0.0514547	0.0200779	0.0104007	0.0219904	1	TotFA	0.0148304	0.0198745	0.455574	0.612808	1
Degree of Unsaturation	Fatty acids	NA	23443	0.305707	0.00739397	0	0	0	0.348397	0.0189786	6.30862e-74	1.05985e-71	1.05985e-71	UnsatDeg	0.222032	0.019189	1.2e-30	6.06e-29	1.82e-28
Omega-3 Fatty Acids	Fatty acids	NA	23444	0.261966	0.00785203	1.83235e-240	1.02612e-238	3.07835e-238	0.253701	0.0197369	1.73537e-37	9.71805e-36	2.91542e-35	FAw3	0.290279	0.0196102	9.6e-49	7.3e-47	1.46e-46
Omega-6 Fatty Acids	Fatty acids	NA	23445	-0.0043429	0.00797901	0.586244	0.611733	1	0.0230632	0.0194358	0.235403	0.335151	1	FAw6	0.0289999	0.0201998	0.151153	0.267153	1
Polyunsaturated Fatty Acids	Fatty acids	NA	23446	0.0688341	0.00793373	4.25935e-18	1.3761e-17	7.15571e-16	0.0908599	0.0194025	2.8697e-06	1.23618e-05	0.000482109	PUFA	0.0844721	0.0201001	2.68e-05	0.000214	0.0040679
Monounsaturated Fatty Acids	Fatty acids	NA	23447	-0.0830324	0.00789604	7.95688e-26	4.17736e-25	1.33676e-23	-0.118964	0.020151	3.68432e-09	2.94746e-08	6.18966e-07	MUFA	-0.0156739	0.0193641	0.4183	0.588719	1
Saturated Fatty Acids	Fatty acids	NA	23448	-0.0840004	0.00797011	6.18947e-26	3.35429e-25	1.03983e-23	-0.119516	0.020037	2.54158e-09	2.24729e-08	4.26985e-07	SFA	-0.0243504	0.0198441	0.219835	0.361035	1
Linoleic Acid	Fatty acids	NA	23449	-0.0200113	0.00804055	0.0128219	0.0158388	1	0.0285481	0.0195001	0.143229	0.224882	1	LA	0.000165	0.0203651	0.993519	0.993519	1
Docosahexaenoic Acid	Fatty acids	NA	23450	0.293329	0.00762412	1.54837e-293	1.30063e-291	2.60127e-291	0.311146	0.0191576	1.72565e-58	1.44955e-56	2.89909e-56	DHA	0.333556	0.0191784	3.49e-66	5.31e-64	5.31e-64
Alanine	Amino acids	NA	23460	-0.0261184	0.00819131	0.00143106	0.00186371	0.240419	-0.0174128	0.0204737	0.395071	0.499037	1	Ala	-0.0476485	0.0197301	0.0157631	0.0406101	1
Glutamine	Amino acids	NA	23461	-0.0197347	0.00820922	0.0162233	0.0197501	1	0.0171989	0.0204041	0.399298	0.500613	1	Gln	-0.0856814	0.0199505	1.78e-05	0.000179	0.0026996
Glycine	Amino acids	NA	23462	-0.0209944	0.00776969	0.00689377	0.00864294	1	-0.0200151	0.019091	0.294479	0.406704	1	Glol	-0.0351194	0.0194221	0.0706215	0.144529	1
Histidine	Amino acids	NA	23463	0.0167191	0.00828131	0.0435053	0.0493844	1	-0.00942989	0.0205999	0.647133	0.740921	1	His	-0.0147707	0.0203294	0.467519	0.623359	1
Total Concentration of Branched-Chain Amino Acids (Leucine + Isoleucine + Valine)	Amino acids	Branched-chain amino acids	23464	-0.00025767	0.00779361	0.973626	0.997373	1	-0.0179158	0.0196974	0.363082	0.472851	1
Isoleucine	Amino acids	Branched-chain amino acids	23465	-0.0172121	0.00797241	0.0308596	0.0352681	1	-0.0368896	0.0200985	0.0664735	0.109486	1	Ile	-0.0572034	0.0174227	0.00103182	0.00348524	0.156836
Leucine	Amino acids	Branched-chain amino acids	23466	-0.0320381	0.00777856	3.81728e-05	6.22624e-05	0.00641302	-0.0413928	0.0195724	0.0344693	0.0650656	1	Leu	-0.0435235	0.0173791	0.0122931	0.0331456	1
Valine	Amino acids	Branched-chain amino acids	23467	0.025817	0.00781113	0.000950166	0.00126689	0.159628	0.00791693	0.0197508	0.688546	0.771172	1	Val	-0.0087524	0.0181233	0.62916	0.747127	1
Phenylalanine	Amino acids	Aromatic amino acids	23468	-0.0165716	0.00825663	0.0447504	0.0504568	1	-0.037471	0.0206322	0.0693813	0.113166	1	Phe	-0.0500946	0.0192855	0.00941192	0.0264928	1
Tyrosine	Amino acids	Aromatic amino acids	23469	9.3154e-05	0.00813383	0.990862	0.997831	1	0.00348758	0.0205157	0.865017	0.919765	1	Tyr	-0.0187502	0.0189213	0.321747	0.493995	1
Glucose	Glycolysis related metabolites	NA	23470	0.0139192	0.00794706	0.0798703	0.0888623	1	0.0124636	0.0198497	0.530086	0.639542	1	Glc	0.00405454	0.0182288	0.82399	0.869767	1
Lactate	Glycolysis related metabolites	NA	23471	-0.0319871	0.00828126	0.000112385	0.000168577	0.0188806	-0.129776	0.0201446	1.23768e-10	2.97043e-09	2.0793e-08	Lac	0.00261292	0.0197725	0.89487	0.923203	1
Pyruvate	Glycolysis related metabolites	NA	23472	-0.0114226	0.0082918	0.168342	0.180137	1	-0.108259	0.0199661	6.04086e-08	3.62451e-07	1.01486e-05	Pyr	-0.0109081	0.0197814	0.581359	0.718427	1
Citrate	Glycolysis related metabolites	NA	23473	-0.0408107	0.00810907	4.85847e-07	9.27525e-07	8.16222e-05	-0.0380544	0.0201936	0.0595318	0.102055	1	Cit	-0.073127	0.0202053	0.000298	0.00125775	0.0452791
3-Hydroxybutyrate	Ketone bodies	NA	23474	0.037774	0.00823447	4.50479e-06	8.13769e-06	0.000756805	-0.0139671	0.0205611	0.496966	0.609418	1	bOHBut	-0.0194951	0.0202132	0.334846	0.508966	1
Acetate	Ketone bodies	NA	23475	0.0798262	0.00826995	5.09139e-22	2.19321e-21	8.55353e-20	0.177057	0.0204392	5.40575e-18	2.27041e-16	9.08166e-16	Ace	-0.0250806	0.0204861	0.220896	0.361035	1
Acetoacetate	Ketone bodies	NA	23476	0.0576313	0.00821926	2.39419e-12	6.28474e-12	4.02224e-10	0.0238112	0.0204829	0.245067	0.345978	1	AcAce	0.00174398	0.0201466	0.93102	0.943434	1
Acetone	Ketone bodies	NA	23477	0.0603912	0.00825341	2.58499e-13	7.36066e-13	4.34279e-11	0.0249013	0.0205578	0.22582	0.324255	1
Creatinine	Fluid balance	NA	23478	-0.0531375	0.00705764	5.22701e-14	1.54059e-13	8.78137e-12	-0.125032	0.017546	1.11286e-12	3.73921e-11	1.8696e-10	Crea	0.0068631	0.0169149	0.684946	0.754433	1
Albumin	Fluid balance	NA	23479	0.0732609	0.0081578	2.8206e-19	9.67064e-19	4.73861e-17	0.0757963	0.0204029	0.000204451	0.000582165	0.0343477	Alb	-0.0132815	0.0199238	0.505046	0.656128	1
Glycoprotein Acetyls	Inflammation	NA	23480	-0.0714217	0.00768809	1.62599e-20	6.20831e-20	2.73166e-18	-0.0745023	0.0197727	0.000165643	0.000479794	0.0278281	Gly	-0.0785453	0.0200996	9.41e-05	0.000499	0.0143079
Concentration of Chylomicrons and Extremely Large VLDL Particles	Lipoprotein subclasses	Chylomicrons and extremely large VLDL (particle diameters from 75 nm upwards)	23481	-0.0947632	0.00765144	3.70155e-35	4.44186e-34	6.21861e-33	-0.122908	0.0195545	3.42204e-10	5.74903e-09	5.74903e-08	XXL_VLDL_P	-0.0781678	0.0190875	4.27e-05	0.000323	0.00649234
Total Lipids in Chylomicrons and Extremely Large VLDL	Lipoprotein subclasses	Chylomicrons and extremely large VLDL (particle diameters from 75 nm upwards)	23482	-0.0996418	0.00766226	1.40795e-38	2.36536e-37	2.36536e-36	-0.124074	0.0195498	2.30755e-10	4.84585e-09	3.87668e-08	XXL_VLDL_L	-0.0770717	0.0191033	5.54e-05	0.000351	0.0084188
Phospholipids in Chylomicrons and Extremely Large VLDL	Lipoprotein subclasses	Chylomicrons and extremely large VLDL (particle diameters from 75 nm upwards)	23483	-0.0928627	0.00760727	3.31765e-34	3.27862e-33	5.57365e-32	-0.11756	0.0194542	1.57354e-09	1.76237e-08	2.64355e-07	XXL_VLDL_PL	-0.0705426	0.0192371	0.000247	0.00110629	0.0376138
Cholesterol in Chylomicrons and Extremely Large VLDL	Lipoprotein subclasses	Chylomicrons and extremely large VLDL (particle diameters from 75 nm upwards)	23484	-0.0988178	0.00766463	5.9781e-38	9.1302e-37	1.00432e-35	-0.123758	0.0195902	2.7865e-10	5.20147e-09	4.68133e-08	XXL_VLDL_C	-0.0634928	0.0193057	0.00101175	0.00348524	0.153786
Cholesteryl Esters in Chylomicrons and Extremely Large VLDL	Lipoprotein subclasses	Chylomicrons and extremely large VLDL (particle diameters from 75 nm upwards)	23485	-0.104324	0.00767441	5.51136e-42	1.85182e-40	9.25908e-40	-0.127514	0.0196318	8.72614e-11	2.44332e-09	1.46599e-08	XXL_VLDL_CE	-0.0633812	0.0194101	0.00109916	0.00363199	0.167072
Free Cholesterol in Chylomicrons and Extremely Large VLDL	Lipoprotein subclasses	Chylomicrons and extremely large VLDL (particle diameters from 75 nm upwards)	23486	-0.0881668	0.00768931	2.19786e-30	1.47696e-29	3.6924e-28	-0.117218	0.0195974	2.29753e-09	2.14437e-08	3.85986e-07	XXL_VLDL_FC	-0.0645652	0.019212	0.000782	0.00276521	0.118904
Triglycerides in Chylomicrons and Extremely Large VLDL	Lipoprotein subclasses	Chylomicrons and extremely large VLDL (particle diameters from 75 nm upwards)	23487	-0.101556	0.00770984	1.55653e-39	3.26871e-38	2.61496e-37	-0.121932	0.0196155	5.32216e-10	6.87787e-09	8.94123e-08	XXL_VLDL_TG	-0.0814697	0.0190308	1.89e-05	0.000179	0.00287153
Concentration of Very Large VLDL Particles	Lipoprotein subclasses	Very large VLDL (average diameter 64 nm)	23488	-0.0992441	0.0075627	2.98491e-39	5.57184e-38	5.01465e-37	-0.117012	0.0195113	2.08523e-09	2.14437e-08	3.50319e-07	XL_VLDL_P	-0.0807616	0.0188472	1.85e-05	0.000179	0.00281906
Total Lipids in Very Large VLDL	Lipoprotein subclasses	Very large VLDL (average diameter 64 nm)	23489	-0.100891	0.00757489	2.22355e-40	5.33652e-39	3.73556e-38	-0.116868	0.019538	2.2938e-09	2.14437e-08	3.85358e-07	XL_VLDL_L	-0.0800908	0.0188672	2.22e-05	0.000198	0.00337186
Phospholipids in Very Large VLDL	Lipoprotein subclasses	Very large VLDL (average diameter 64 nm)	23490	-0.0974274	0.00761152	1.97045e-37	2.54643e-36	3.31035e-35	-0.115954	0.0196357	3.64799e-09	2.94746e-08	6.12862e-07	XL_VLDL_PL	-0.0778577	0.01906	4.47e-05	0.000323	0.00678819
Cholesterol in Very Large VLDL	Lipoprotein subclasses	Very large VLDL (average diameter 64 nm)	23491	-0.0898813	0.0077359	3.7517e-31	2.74037e-30	6.30285e-29	-0.102778	0.0199005	2.46086e-07	1.2528e-06	4.13425e-05	XL_VLDL_C	-0.0748428	0.0190161	8.38e-05	0.000472	0.0127441
Cholesteryl Esters in Very Large VLDL	Lipoprotein subclasses	Very large VLDL (average diameter 64 nm)	23492	-0.0860279	0.00780899	3.52072e-28	2.19067e-27	5.91481e-26	-0.0933805	0.0200231	3.15122e-06	1.32351e-05	0.000529405	XL_VLDL_CE	-0.0768743	0.0189338	4.96e-05	0.000329	0.00754624
Free Cholesterol in Very Large VLDL	Lipoprotein subclasses	Very large VLDL (average diameter 64 nm)	23493	-0.0914181	0.00767189	1.12212e-32	9.42582e-32	1.88516e-30	-0.108348	0.0197655	4.32719e-08	2.69248e-07	7.26968e-06	XL_VLDL_FC	-0.0709598	0.019145	0.000212	0.000977	0.0322286
Triglycerides in Very Large VLDL	Lipoprotein subclasses	Very large VLDL (average diameter 64 nm)	23494	-0.104814	0.00752088	4.92351e-44	2.06788e-42	8.2715e-42	-0.120423	0.0193652	5.24233e-10	6.87787e-09	8.80712e-08	XL_VLDL_TG	-0.0817471	0.0187984	1.39e-05	0.000163	0.00211588
Concentration of Large VLDL Particles	Lipoprotein subclasses	Large VLDL (average diameter 53.6 nm)	23495	-0.0918953	0.00765786	4.09015e-33	3.61655e-32	6.87145e-31	-0.105015	0.0197117	1.01954e-07	5.9063e-07	1.71283e-05	L_VLDL_P	-0.0734177	0.0186542	8.39e-05	0.000472	0.0127465
Total Lipids in Large VLDL	Lipoprotein subclasses	Large VLDL (average diameter 53.6 nm)	23496	-0.0938981	0.0076726	2.26862e-34	2.38205e-33	3.81127e-32	-0.102523	0.0197444	2.1202e-07	1.1131e-06	3.56193e-05	L_VLDL_L	-0.0729353	0.0186769	9.52e-05	0.000499	0.014469
Phospholipids in Large VLDL	Lipoprotein subclasses	Large VLDL (average diameter 53.6 nm)	23497	-0.0936707	0.00762419	1.25929e-34	1.4104e-33	2.11561e-32	-0.107929	0.0196484	4.05876e-08	2.62258e-07	6.81872e-06	L_VLDL_PL	-0.0699313	0.0187403	0.000192	0.000941	0.0291791
Cholesterol in Large VLDL	Lipoprotein subclasses	Large VLDL (average diameter 53.6 nm)	23498	-0.0809575	0.00778176	2.59112e-25	1.31911e-24	4.35308e-23	-0.0903861	0.0199887	6.20815e-06	2.48326e-05	0.00104297	L_VLDL_C	-0.0700161	0.0188823	0.000211	0.000977	0.0320291
Cholesteryl Esters in Large VLDL	Lipoprotein subclasses	Large VLDL (average diameter 53.6 nm)	23499	-0.0732388	0.00790386	2.03003e-20	7.57878e-20	3.41045e-18	-0.07818	0.0202011	0.000109564	0.000322927	0.0184068	L_VLDL_CE	-0.0717864	0.0189238	0.00015	0.00076	0.0227986
Free Cholesterol in Large VLDL	Lipoprotein subclasses	Large VLDL (average diameter 53.6 nm)	23500	-0.0877492	0.00764689	1.98147e-30	1.38703e-29	3.32887e-28	-0.100295	0.0197058	3.6602e-07	1.80857e-06	6.14913e-05	L_VLDL_FC	-0.0638123	0.0189172	0.000747	0.00270508	0.113614
Triglycerides in Large VLDL	Lipoprotein subclasses	Large VLDL (average diameter 53.6 nm)	23501	-0.0986256	0.00766934	9.14722e-38	1.28061e-36	1.53673e-35	-0.103607	0.0196859	1.44983e-07	7.85714e-07	2.43571e-05	L_VLDL_TG	-0.0741051	0.0186031	6.87e-05	0.000418	0.0104417
Concentration of Medium VLDL Particles	Lipoprotein subclasses	Medium VLDL (average diameter 44.5 nm)	23502	-0.058607	0.00803137	2.99607e-13	8.38901e-13	5.03341e-11	-0.05269	0.0202483	0.00927818	0.0199838	1	M_VLDL_P	-0.0517936	0.0187826	0.00584119	0.017409	0.887861
Total Lipids in Medium VLDL	Lipoprotein subclasses	Medium VLDL (average diameter 44.5 nm)	23503	-0.0652977	0.0080025	3.46523e-16	1.07807e-15	5.82158e-14	-0.0622441	0.020295	0.00216879	0.00528054	0.364357	M_VLDL_L	-0.0508515	0.0188204	0.00691267	0.0202062	1
Phospholipids in Medium VLDL	Lipoprotein subclasses	Medium VLDL (average diameter 44.5 nm)	23504	-0.0573479	0.00804439	1.03014e-12	2.8371e-12	1.73063e-10	-0.0514288	0.0202182	0.0109856	0.0227849	1	M_VLDL_PL	-0.0480544	0.0188593	0.0108566	0.0300036	1
Cholesterol in Medium VLDL	Lipoprotein subclasses	Medium VLDL (average diameter 44.5 nm)	23505	-0.0314438	0.00800081	8.50715e-05	0.000131119	0.014292	-0.0098141	0.0197067	0.618491	0.726619	1	M_VLDL_C	-0.0435247	0.0192016	0.0234419	0.0584125	1
Cholesteryl Esters in Medium VLDL	Lipoprotein subclasses	Medium VLDL (average diameter 44.5 nm)	23506	-0.0176505	0.00791448	0.0257434	0.0298268	1	0.00924026	0.0193651	0.63326	0.733708	1	M_VLDL_CE	-0.0422275	0.0194775	0.0301958	0.071715	1
Free Cholesterol in Medium VLDL	Lipoprotein subclasses	Medium VLDL (average diameter 44.5 nm)	23507	-0.0484993	0.00805203	1.72576e-09	3.91793e-09	2.89927e-07	-0.0371468	0.0201104	0.0647591	0.108795	1	M_VLDL_FC	-0.0441554	0.0189132	0.0195944	0.0496391	1
Triglycerides in Medium VLDL	Lipoprotein subclasses	Medium VLDL (average diameter 44.5 nm)	23508	-0.0808949	0.00779996	3.63168e-25	1.79448e-24	6.10123e-23	-0.0867778	0.019982	1.42221e-05	5.43025e-05	0.00238931	M_VLDL_TG	-0.0549359	0.0186329	0.00320701	0.00994829	0.487466
Concentration of Small VLDL Particles	Lipoprotein subclasses	Small VLDL (average diameter 36.8 nm)	23509	-0.047432	0.00795782	2.53878e-09	5.61203e-09	4.26515e-07	-0.0568961	0.0203166	0.00511356	0.0114544	0.859079	S_VLDL_P	-0.0178394	0.0190125	0.348127	0.523914	1
Total Lipids in Small VLDL	Lipoprotein subclasses	Small VLDL (average diameter 36.8 nm)	23510	-0.0487566	0.00797288	9.73368e-10	2.27119e-09	1.63526e-07	-0.0584193	0.0203226	0.00405482	0.00920554	0.68121	S_VLDL_L	-0.0150138	0.0190699	0.431134	0.593819	1
Phospholipids in Small VLDL	Lipoprotein subclasses	Small VLDL (average diameter 36.8 nm)	23511	-0.0416779	0.00805188	2.27677e-07	4.49998e-07	3.82498e-05	-0.0402351	0.0202888	0.0473845	0.0865282	1	S_VLDL_PL	-0.0154953	0.0190581	0.416217	0.588719	1
Cholesterol in Small VLDL	Lipoprotein subclasses	Small VLDL (average diameter 36.8 nm)	23512	-0.0434964	0.00805289	6.65536e-08	1.34711e-07	1.1181e-05	-0.0450512	0.0202461	0.0260938	0.050974	1	S_VLDL_C	0.0063292	0.0195745	0.746449	0.810431	1
Cholesteryl Esters in Small VLDL	Lipoprotein subclasses	Small VLDL (average diameter 36.8 nm)	23513	-0.0467852	0.00803358	5.80322e-09	1.26616e-08	9.74941e-07	-0.0548241	0.020298	0.00692686	0.0151132	1	S_VLDL_CE	0.0140696	0.0198409	0.478278	0.632159	1
Free Cholesterol in Small VLDL	Lipoprotein subclasses	Small VLDL (average diameter 36.8 nm)	23514	-0.0366465	0.00806647	5.56194e-06	9.94049e-06	0.000934406	-0.0271269	0.0200997	0.177172	0.27059	1	S_VLDL_FC	-0.007968	0.0191844	0.67791	0.752242	1
Triglycerides in Small VLDL	Lipoprotein subclasses	Small VLDL (average diameter 36.8 nm)	23515	-0.0502705	0.00782379	1.33172e-10	3.19613e-10	2.23729e-08	-0.066513	0.0200271	0.000900007	0.00232617	0.151201	S_VLDL_TG	-0.0302669	0.0187864	0.107208	0.203694	1
Concentration of Very Small VLDL Particles	Lipoprotein subclasses	Very small VLDL (average diameter 31.3 nm)	23516	-0.0360483	0.00800661	6.74224e-06	1.19231e-05	0.0011327	-0.0469273	0.0196541	0.0169764	0.0339528	1	XS_VLDL_P	0.0203674	0.0199014	0.306152	0.474848	1
Total Lipids in Very Small VLDL	Lipoprotein subclasses	Very small VLDL (average diameter 31.3 nm)	23517	-0.0319691	0.00799632	6.40125e-05	9.95751e-05	0.0107541	-0.0434581	0.019601	0.0266385	0.0514399	1	XS_VLDL_L	0.0242106	0.0199866	0.225809	0.365138	1
Phospholipids in Very Small VLDL	Lipoprotein subclasses	Very small VLDL (average diameter 31.3 nm)	23518	-0.0296762	0.00803802	0.000222841	0.000317265	0.0374373	-0.0441783	0.0197883	0.0256031	0.0506037	1	XS_VLDL_PL	0.02614	0.020166	0.194942	0.336717	1
Cholesterol in Very Small VLDL	Lipoprotein subclasses	Very small VLDL (average diameter 31.3 nm)	23519	-0.028909	0.00781379	0.000216131	0.000310342	0.03631	-0.0251383	0.0189565	0.18484	0.275487	1	XS_VLDL_C	0.0361842	0.0202164	0.0735285	0.147057	1
Cholesteryl Esters in Very Small VLDL	Lipoprotein subclasses	Very small VLDL (average diameter 31.3 nm)	23520	-0.0273819	0.00773418	0.000400051	0.000546411	0.0672086	-0.0196154	0.0187433	0.295345	0.406704	1	XS_VLDL_CE	0.0313119	0.0202176	0.121495	0.222496	1
Free Cholesterol in Very Small VLDL	Lipoprotein subclasses	Very small VLDL (average diameter 31.3 nm)	23521	-0.0322296	0.0079719	5.29004e-05	8.38422e-05	0.00888727	-0.03817	0.0195038	0.0503713	0.0883795	1	XS_VLDL_FC	0.043923	0.0202102	0.0297952	0.071715	1
Triglycerides in Very Small VLDL	Lipoprotein subclasses	Very small VLDL (average diameter 31.3 nm)	23522	-0.0325046	0.00795723	4.4187e-05	7.1379e-05	0.00742341	-0.0712496	0.0202841	0.000445936	0.00120834	0.0749173	XS_VLDL_TG	-0.0044471	0.019169	0.816549	0.86794	1
Concentration of IDL Particles	Lipoprotein subclasses	IDL (average diameter 28.6 nm)	23523	-0.0445542	0.00791191	1.80179e-08	3.78377e-08	3.02701e-06	-0.0316138	0.019352	0.102375	0.162254	1	IDL_P	0.0215191	0.0202888	0.288895	0.452701	1
Total Lipids in IDL	Lipoprotein subclasses	IDL (average diameter 28.6 nm)	23524	-0.0231138	0.00772117	0.00275931	0.00353866	0.463565	-0.00852973	0.0187001	0.648306	0.740921	1	IDL_L	0.0219994	0.0203063	0.278684	0.44125	1
Phospholipids in IDL	Lipoprotein subclasses	IDL (average diameter 28.6 nm)	23525	-0.0132316	0.00771864	0.0864925	0.095597	1	-0.003306	0.0186466	0.859279	0.919483	1	IDL_PL	0.0249373	0.0202994	0.219316	0.361035	1
Cholesterol in IDL	Lipoprotein subclasses	IDL (average diameter 28.6 nm)	23526	-0.0243534	0.00768315	0.00152715	0.00197355	0.256561	-0.0033687	0.0186574	0.85672	0.919483	1	IDL_C	0.0180188	0.0203393	0.3757	0.538971	1
Cholesteryl Esters in IDL	Lipoprotein subclasses	IDL (average diameter 28.6 nm)	23527	-0.0282219	0.00768592	0.000241099	0.000340375	0.0405046	-0.00562025	0.0186582	0.763253	0.838082	1	IDL_CE	0.0106998	0.0203551	0.599147	0.734439	1
Free Cholesterol in IDL	Lipoprotein subclasses	IDL (average diameter 28.6 nm)	23528	-0.0127489	0.00770227	0.0978889	0.106788	1	0.00279464	0.0187349	0.881425	0.925496	1	IDL_FC	0.0367212	0.0202837	0.0702848	0.144529	1
Triglycerides in IDL	Lipoprotein subclasses	IDL (average diameter 28.6 nm)	23529	-0.0263466	0.00801279	0.00100971	0.00133568	0.169631	-0.0716707	0.0202129	0.000393419	0.00108351	0.0660944	IDL_TG	0.0299324	0.0195472	0.125748	0.227544	1
Concentration of Large LDL Particles	Lipoprotein subclasses	Large LDL (average diameter 25.5 nm)	23530	-0.0119969	0.00804893	0.136102	0.146571	1	0.000188875	0.0197517	0.992371	0.992371	1	L_LDL_P	0.0182448	0.0203044	0.368921	0.538971	1
Total Lipids in Large LDL	Lipoprotein subclasses	Large LDL (average diameter 25.5 nm)	23531	-0.0224546	0.00798217	0.00490927	0.00624816	0.824757	-0.0082115	0.0194965	0.673634	0.759534	1	L_LDL_L	0.0184045	0.0203242	0.365211	0.538971	1
Phospholipids in Large LDL	Lipoprotein subclasses	Large LDL (average diameter 25.5 nm)	23532	-0.0323444	0.00797523	5.01085e-05	8.01736e-05	0.00841822	-0.0146782	0.0195458	0.452694	0.563353	1	L_LDL_PL	0.0101481	0.0203261	0.617611	0.747127	1
Cholesterol in Large LDL	Lipoprotein subclasses	Large LDL (average diameter 25.5 nm)	23533	-0.0180695	0.00796379	0.0232769	0.0277342	1	-0.000795813	0.0194282	0.967327	0.990921	1	L_LDL_C	0.0180429	0.0203734	0.375862	0.538971	1
Cholesteryl Esters in Large LDL	Lipoprotein subclasses	Large LDL (average diameter 25.5 nm)	23534	-0.0180921	0.00799852	0.0237077	0.0280485	1	-0.00233816	0.0195471	0.904789	0.940263	1	L_LDL_CE	0.0159548	0.020376	0.433644	0.593819	1
Free Cholesterol in Large LDL	Lipoprotein subclasses	Large LDL (average diameter 25.5 nm)	23535	-0.0175536	0.00786439	0.025619	0.0298268	1	0.00296292	0.0191376	0.876966	0.925496	1	L_LDL_FC	0.0241663	0.0203323	0.234657	0.375451	1
Triglycerides in Large LDL	Lipoprotein subclasses	Large LDL (average diameter 25.5 nm)	23536	-0.0306257	0.00799625	0.00012835	0.000189147	0.0215628	-0.079877	0.0202332	7.94668e-05	0.000242735	0.0133504	L_LDL_TG	0.0363045	0.0195431	0.063264	0.135438	1
Concentration of Medium LDL Particles	Lipoprotein subclasses	Medium LDL (average diameter 23 nm)	23537	-0.05694	0.00805973	1.63757e-12	4.4373e-12	2.75112e-10	-0.0488495	0.0201607	0.0154123	0.0311961	1	M_LDL_P	0.00845859	0.0203144	0.677143	0.752242	1
Total Lipids in Medium LDL	Lipoprotein subclasses	Medium LDL (average diameter 23 nm)	23538	-0.0453269	0.00807938	2.03538e-08	4.22154e-08	3.41944e-06	-0.0373673	0.0201451	0.0636427	0.108	1	M_LDL_L	0.00846551	0.0203332	0.677177	0.752242	1
Phospholipids in Medium LDL	Lipoprotein subclasses	Medium LDL (average diameter 23 nm)	23539	-0.0394804	0.00809846	1.09233e-06	2.06193e-06	0.000183511	-0.0287712	0.0201607	0.153588	0.238914	1	M_LDL_PL	-0.0063605	0.0201444	0.752207	0.81089	1
Cholesterol in Medium LDL	Lipoprotein subclasses	Medium LDL (average diameter 23 nm)	23540	-0.0464085	0.0080746	9.13053e-09	1.96658e-08	1.53393e-06	-0.03566	0.0201146	0.0762893	0.123237	1	M_LDL_C	0.00959281	0.0204032	0.638255	0.752053	1
Cholesteryl Esters in Medium LDL	Lipoprotein subclasses	Medium LDL (average diameter 23 nm)	23541	-0.0547303	0.00805433	1.09857e-11	2.79635e-11	1.84559e-09	-0.0495955	0.0201636	0.0139258	0.0285309	1	M_LDL_CE	0.00866439	0.0204115	0.671227	0.752242	1
Free Cholesterol in Medium LDL	Lipoprotein subclasses	Medium LDL (average diameter 23 nm)	23542	-0.0211229	0.00807744	0.0089251	0.0111068	1	0.00219184	0.0198956	0.912279	0.940263	1	M_LDL_FC	0.0132735	0.0203481	0.514219	0.662035	1
Triglycerides in Medium LDL	Lipoprotein subclasses	Medium LDL (average diameter 23 nm)	23543	-0.0415044	0.00792801	1.65742e-07	3.31484e-07	2.78447e-05	-0.0869071	0.0202859	1.85373e-05	6.77015e-05	0.00311427	M_LDL_TG	0.0370428	0.0195112	0.0576711	0.125229	1
Concentration of Small LDL Particles	Lipoprotein subclasses	Small LDL (average diameter 18.7 nm)	23544	-0.0447537	0.00808031	3.06963e-08	6.289e-08	5.15698e-06	-0.0396611	0.0201292	0.0488314	0.0882115	1	S_LDL_P	0.00767459	0.0203098	0.705536	0.771521	1
Total Lipids in Small LDL	Lipoprotein subclasses	Small LDL (average diameter 18.7 nm)	23545	-0.0339357	0.00809268	2.75465e-05	4.58199e-05	0.00462781	-0.0244248	0.0200966	0.224257	0.324255	1	S_LDL_L	0.00844055	0.0203287	0.678007	0.752242	1
Phospholipids in Small LDL	Lipoprotein subclasses	Small LDL (average diameter 18.7 nm)	23546	-0.0123797	0.00812737	0.127715	0.138426	1	0.00231563	0.0200597	0.908101	0.940263	1	S_LDL_PL	0.00240979	0.0201867	0.904982	0.923203	1
Cholesterol in Small LDL	Lipoprotein subclasses	Small LDL (average diameter 18.7 nm)	23547	-0.0383999	0.00808094	2.02262e-06	3.69348e-06	0.0003398	-0.026364	0.0200502	0.188577	0.275487	1	S_LDL_C	0.0100468	0.0204027	0.622435	0.747127	1
Cholesteryl Esters in Small LDL	Lipoprotein subclasses	Small LDL (average diameter 18.7 nm)	23548	-0.0482961	0.00806272	2.11706e-09	4.7422e-09	3.55665e-07	-0.0441795	0.0200902	0.0278991	0.0532619	1	S_LDL_CE	0.00927673	0.0204171	0.649585	0.752242	1
Free Cholesterol in Small LDL	Lipoprotein subclasses	Small LDL (average diameter 18.7 nm)	23549	-0.00947369	0.00810263	0.242326	0.257663	1	0.0204126	0.0199479	0.306196	0.41822	1	S_LDL_FC	0.0112795	0.0202966	0.578415	0.718427	1
Triglycerides in Small LDL	Lipoprotein subclasses	Small LDL (average diameter 18.7 nm)	23550	-0.0618984	0.00785899	3.46916e-15	1.05967e-14	5.82819e-13	-0.0992163	0.0201873	9.04399e-07	4.34111e-06	0.000151939	S_LDL_TG	0.00489965	0.0194992	0.80161	0.858061	1
Concentration of Very Large HDL Particles	Lipoprotein subclasses	Very large HDL (average diameter 14.3 nm)	23551	0.0574822	0.00694475	1.30446e-16	4.1349e-16	2.1915e-14	0.0615642	0.0171136	0.000323143	0.000904801	0.0542881	XL_HDL_P	0.0658923	0.0180263	0.000259	0.00112463	0.039362
Total Lipids in Very Large HDL	Lipoprotein subclasses	Very large HDL (average diameter 14.3 nm)	23552	0.0660348	0.00692223	1.51945e-21	6.22604e-21	2.55267e-19	0.0718029	0.0171971	3.00392e-05	0.000100932	0.00504659	XL_HDL_L	0.0642756	0.0180535	0.000373	0.00153331	0.0567323
Phospholipids in Very Large HDL	Lipoprotein subclasses	Very large HDL (average diameter 14.3 nm)	23553	0.0665685	0.00695188	1.07322e-21	4.50754e-21	1.80302e-19	0.0722096	0.0172856	2.97578e-05	0.000100932	0.0049993	XL_HDL_PL	0.0716129	0.0176394	4.97e-05	0.000329	0.00755665
Cholesterol in Very Large HDL	Lipoprotein subclasses	Very large HDL (average diameter 14.3 nm)	23554	0.0675889	0.00689004	1.0909e-22	4.82292e-22	1.83271e-20	0.0762696	0.0171944	9.28464e-06	3.62749e-05	0.00155982	XL_HDL_C	0.0537605	0.0185396	0.00374761	0.0113928	0.569637
Cholesteryl Esters in Very Large HDL	Lipoprotein subclasses	Very large HDL (average diameter 14.3 nm)	23555	0.0724706	0.00681152	2.13396e-26	1.23622e-25	3.58505e-24	0.082331	0.0170759	1.44833e-06	6.5762e-06	0.000243319	XL_HDL_CE	0.0560774	0.0186741	0.00268447	0.00850083	0.40804
Free Cholesterol in Very Large HDL	Lipoprotein subclasses	Very large HDL (average diameter 14.3 nm)	23556	0.0481892	0.00729007	3.88905e-11	9.60824e-11	6.5336e-09	0.0545507	0.0178848	0.00229412	0.00550588	0.385412	XL_HDL_FC	0.0457341	0.0182904	0.0124296	0.0331456	1
Triglycerides in Very Large HDL	Lipoprotein subclasses	Very large HDL (average diameter 14.3 nm)	23557	-0.0318596	0.00815917	9.4486e-05	0.000143006	0.0158736	-0.0585191	0.0201119	0.00362685	0.00834671	0.60931	XL_HDL_TG	0.0331063	0.0201897	0.101105	0.19453	1
Concentration of Large HDL Particles	Lipoprotein subclasses	Large HDL (average diameter 12.1 nm)	23558	0.0622269	0.0067313	2.48826e-20	9.08758e-20	4.18028e-18	0.0715971	0.0169968	2.55127e-05	8.92943e-05	0.00428613	L_HDL_P	0.0843139	0.0181692	3.55e-06	4.91e-05	0.000539
Total Lipids in Large HDL	Lipoprotein subclasses	Large HDL (average diameter 12.1 nm)	23559	0.0626819	0.00678418	2.6067e-20	9.31756e-20	4.37926e-18	0.0713212	0.0171341	3.1766e-05	0.000104641	0.00533668	L_HDL_L	0.0842489	0.0181569	3.56e-06	4.91e-05	0.00054
Phospholipids in Large HDL	Lipoprotein subclasses	Large HDL (average diameter 12.1 nm)	23560	0.06065	0.00686504	1.0479e-18	3.52094e-18	1.76047e-16	0.0694473	0.0173229	6.14731e-05	0.00019125	0.0103275	L_HDL_PL	0.0773685	0.018322	2.45e-05	0.000207	0.00372176
Cholesterol in Large HDL	Lipoprotein subclasses	Large HDL (average diameter 12.1 nm)	23561	0.067821	0.00672853	7.30187e-24	3.40754e-23	1.22671e-21	0.0784791	0.0170823	4.40366e-06	1.80443e-05	0.000739815	L_HDL_C	0.0878782	0.0180519	1.15e-06	2.93e-05	0.000176
Cholesteryl Esters in Large HDL	Lipoprotein subclasses	Large HDL (average diameter 12.1 nm)	23562	0.069448	0.00672862	6.10623e-25	2.93099e-24	1.02585e-22	0.0810426	0.0171219	2.24298e-06	9.91633e-06	0.000376821	L_HDL_CE	0.0888932	0.0180557	8.73e-07	2.65e-05	0.000133
Free Cholesterol in Large HDL	Lipoprotein subclasses	Large HDL (average diameter 12.1 nm)	23563	0.0616663	0.00676895	8.62828e-20	3.0199e-19	1.44955e-17	0.0692544	0.0170332	4.82661e-05	0.000155937	0.00810871	L_HDL_FC	0.0845801	0.0180507	2.85e-06	4.81e-05	0.000433
Triglycerides in Large HDL	Lipoprotein subclasses	Large HDL (average diameter 12.1 nm)	23564	-0.0357526	0.00797966	7.47063e-06	1.30167e-05	0.00125507	-0.0591305	0.019581	0.00253658	0.00600204	0.426145	L_HDL_TG	0.0827325	0.0189953	1.35e-05	0.000163	0.00205146
Concentration of Medium HDL Particles	Lipoprotein subclasses	Medium HDL (average diameter 10.9 nm)	23565	0.0175756	0.00743013	0.0180132	0.0217713	1	0.0188695	0.0186951	0.312844	0.420463	1	M_HDL_P	0.0274527	0.0197701	0.165005	0.288285	1
Total Lipids in Medium HDL	Lipoprotein subclasses	Medium HDL (average diameter 10.9 nm)	23566	0.0132044	0.00752456	0.0792945	0.0888098	1	0.0111619	0.0189238	0.555317	0.661019	1	M_HDL_L	0.0290785	0.0197637	0.141259	0.252605	1
Phospholipids in Medium HDL	Lipoprotein subclasses	Medium HDL (average diameter 10.9 nm)	23567	0.00583782	0.00761035	0.443033	0.465184	1	-0.000214868	0.0191221	0.991035	0.992371	1	M_HDL_PL	0.0243534	0.0196902	0.216198	0.361035	1
Cholesterol in Medium HDL	Lipoprotein subclasses	Medium HDL (average diameter 10.9 nm)	23568	0.0305061	0.00737991	3.57812e-05	5.89337e-05	0.00601123	0.0372795	0.0186695	0.0458754	0.084693	1	M_HDL_C	0.0351281	0.0197657	0.0755797	0.149196	1
Cholesteryl Esters in Medium HDL	Lipoprotein subclasses	Medium HDL (average diameter 10.9 nm)	23569	0.0313899	0.00740611	2.25691e-05	3.79161e-05	0.00379161	0.0389647	0.0187719	0.0379503	0.0708406	1	M_HDL_CE	0.0337112	0.0197819	0.0884043	0.172275	1
Free Cholesterol in Medium HDL	Lipoprotein subclasses	Medium HDL (average diameter 10.9 nm)	23570	0.0262381	0.00731326	0.000333992	0.000463724	0.0561106	0.0305353	0.0183332	0.0958322	0.153331	1	M_HDL_FC	0.0379765	0.0196865	0.0537688	0.118447	1
Triglycerides in Medium HDL	Lipoprotein subclasses	Medium HDL (average diameter 10.9 nm)	23571	-0.0856254	0.00801255	1.28923e-26	7.7354e-26	2.16591e-24	-0.124306	0.0202666	8.95673e-10	1.07481e-08	1.50473e-07	M_HDL_TG	-0.0153163	0.0195446	0.433269	0.593819	1
Concentration of Small HDL Particles	Lipoprotein subclasses	Small HDL (average diameter 8.7 nm)	23572	-0.0410474	0.00815129	4.78374e-07	9.23756e-07	8.03668e-05	-0.0373752	0.0203322	0.0660615	0.109486	1	S_HDL_P	-0.0176214	0.0198594	0.374949	0.538971	1
Total Lipids in Small HDL	Lipoprotein subclasses	Small HDL (average diameter 8.7 nm)	23573	-0.0510494	0.00809338	2.867e-10	6.78389e-10	4.81656e-08	-0.0607696	0.0202523	0.00270163	0.00630381	0.453875	S_HDL_L	-0.0152478	0.0199202	0.444034	0.602618	1
Phospholipids in Small HDL	Lipoprotein subclasses	Small HDL (average diameter 8.7 nm)	23574	-0.0529943	0.00805733	4.85958e-11	1.1832e-10	8.16409e-09	-0.0669187	0.0201947	0.000924429	0.00235309	0.155304	S_HDL_PL	-0.0088874	0.0198827	0.654898	0.752242	1
Cholesterol in Small HDL	Lipoprotein subclasses	Small HDL (average diameter 8.7 nm)	23575	-0.0295473	0.00816032	0.000294028	0.00041164	0.0493968	-0.0231166	0.0203403	0.255782	0.358094	1	S_HDL_C	-0.0090792	0.0204148	0.656525	0.752242	1
Cholesteryl Esters in Small HDL	Lipoprotein subclasses	Small HDL (average diameter 8.7 nm)	23576	-0.030915	0.00819919	0.000163181	0.00023633	0.0274143	-0.0204332	0.0204003	0.316557	0.422076	1	S_HDL_CE	-0.0113308	0.0204936	0.580358	0.718427	1
Free Cholesterol in Small HDL	Lipoprotein subclasses	Small HDL (average diameter 8.7 nm)	23577	-0.0220218	0.00801621	0.00601423	0.00759693	1	-0.0262818	0.0199216	0.187114	0.275487	1	S_HDL_FC	0.00132576	0.0199438	0.947002	0.953274	1
Triglycerides in Small HDL	Lipoprotein subclasses	Small HDL (average diameter 8.7 nm)	23578	-0.0858643	0.00761668	1.98896e-29	1.28518e-28	3.34146e-27	-0.12195	0.0195138	4.30679e-10	6.57764e-09	7.2354e-08	S_HDL_TG	-0.0455188	0.0185295	0.0140548	0.0368333	1
Total cholesterol in HDL2 (mmol/L) (s5)	Cholesterol	NA												HDL2_C	0.0629001	0.0186091	0.000729	0.00270325	0.110833
Total cholesterol in HDL3 (mmol/L) (s5)	Cholesterol	NA												HDL3_C	0.0689643	0.0194932	0.000406	0.0016254	0.0617652
Estimated description of fatty acid chain length, not actual carbon number (s5)	Fatty acids	NA												FALen	0.0397737	0.0202291	0.0493252	0.111902	1
Conjugated linoleic acid (mmol/L) (s5)	Fatty acids	NA												CLA	-0.126531	0.0195091	9.51e-11	3.62e-09	1.45e-08
Glycoprotein acetyls, mainly a1-acid glycoprotein (mmol/L) (s5)	Inflammation	NA												Gp	-0.0638006	0.0188501	0.000717	0.00270325	0.109015
Diacylglycerol (mmol/L) (s5)	Other lipids	NA												DAG	-0.0040846	0.0197495	0.836158	0.876524	1

## Sheet: S4
Table S4 Coefficients for the associations between MIND diet components with metabolites.
Dataset	Exposure	Metabolite	Group	Subgroup	Estimate	Standard Error	p-value	p-value (FDR corrected)	p-value (Bonferroni-corrected)
UK Biobank (discovery)	Olive oil (primary v. non-primary)	Total Cholesterol	Cholesterol	NA	0.0940547	0.0237266	7.38131e-05	0.000269578	0.0124006
UK Biobank (discovery)	Olive oil (primary v. non-primary)	Total Cholesterol Minus HDL-C	Cholesterol	NA	0.0528935	0.0244761	0.0307	0.053725	1
UK Biobank (discovery)	Olive oil (primary v. non-primary)	Remnant Cholesterol (Non-HDL, Non-LDL -Cholesterol)	Cholesterol	NA	0.0518888	0.0244025	0.0334789	0.0579604	1
UK Biobank (discovery)	Olive oil (primary v. non-primary)	VLDL Cholesterol	Cholesterol	NA	0.00937177	0.0245885	0.703098	0.742896	1
UK Biobank (discovery)	Olive oil (primary v. non-primary)	Clinical LDL Cholesterol	Cholesterol	NA	0.0493638	0.0244782	0.04374	0.0713429	1
UK Biobank (discovery)	Olive oil (primary v. non-primary)	LDL Cholesterol	Cholesterol	NA	0.0522249	0.0246064	0.0338102	0.0579604	1
UK Biobank (discovery)	Olive oil (primary v. non-primary)	HDL Cholesterol	Cholesterol	NA	0.14002	0.0214586	6.88325e-11	6.08625e-10	1.15639e-08
UK Biobank (discovery)	Olive oil (primary v. non-primary)	Total Triglycerides	Triglycerides	NA	-0.0421024	0.0237001	0.0756649	0.115561	1
UK Biobank (discovery)	Olive oil (primary v. non-primary)	Triglycerides in VLDL	Triglycerides	NA	-0.0620429	0.0235217	0.00835091	0.0171089	1
UK Biobank (discovery)	Olive oil (primary v. non-primary)	Triglycerides in LDL	Triglycerides	NA	0.0365179	0.0244096	0.13465	0.18851	1
UK Biobank (discovery)	Olive oil (primary v. non-primary)	Triglycerides in HDL	Triglycerides	NA	0.0308491	0.0246271	0.210341	0.282034	1
UK Biobank (discovery)	Olive oil (primary v. non-primary)	Total Phospholipids in Lipoprotein Particles	Phospholipids	NA	0.107248	0.0235604	5.32925e-06	2.23829e-05	0.000895314
UK Biobank (discovery)	Olive oil (primary v. non-primary)	Phospholipids in VLDL	Phospholipids	NA	-0.015221	0.0242609	0.530409	0.58241	1
UK Biobank (discovery)	Olive oil (primary v. non-primary)	Phospholipids in LDL	Phospholipids	NA	0.0423859	0.024658	0.0856313	0.128447	1
UK Biobank (discovery)	Olive oil (primary v. non-primary)	Phospholipids in HDL	Phospholipids	NA	0.133832	0.0222557	1.83372e-09	1.33941e-08	3.08064e-07
UK Biobank (discovery)	Olive oil (primary v. non-primary)	Total Esterified Cholesterol	Cholesteryl esters	NA	0.0969167	0.0236175	4.07661e-05	0.000159272	0.00684871
UK Biobank (discovery)	Olive oil (primary v. non-primary)	Cholesteryl Esters in VLDL	Cholesteryl esters	NA	0.0205302	0.024634	0.404619	0.472055	1
UK Biobank (discovery)	Olive oil (primary v. non-primary)	Cholesteryl Esters in LDL	Cholesteryl esters	NA	0.0479777	0.0246703	0.0518122	0.0828995	1
UK Biobank (discovery)	Olive oil (primary v. non-primary)	Cholesteryl Esters in HDL	Cholesteryl esters	NA	0.136115	0.0215367	2.64333e-10	2.01854e-09	4.44079e-08
UK Biobank (discovery)	Olive oil (primary v. non-primary)	Total Free Cholesterol	Free cholesterol	NA	0.0849721	0.0240097	0.000402023	0.00114474	0.0675398
UK Biobank (discovery)	Olive oil (primary v. non-primary)	Free Cholesterol in VLDL	Free cholesterol	NA	-0.00585148	0.0243973	0.810454	0.835315	1
UK Biobank (discovery)	Olive oil (primary v. non-primary)	Free Cholesterol in LDL	Free cholesterol	NA	0.0617999	0.0243769	0.0112428	0.0219628	1
UK Biobank (discovery)	Olive oil (primary v. non-primary)	Free Cholesterol in HDL	Free cholesterol	NA	0.149712	0.021456	3.05238e-12	3.94461e-11	5.12799e-10
UK Biobank (discovery)	Olive oil (primary v. non-primary)	Total Lipids in Lipoprotein Particles	Total lipids	NA	0.0732815	0.0243904	0.0026618	0.00638832	0.447183
UK Biobank (discovery)	Olive oil (primary v. non-primary)	Total Lipids in VLDL	Total lipids	NA	-0.0300272	0.0240333	0.211526	0.282034	1
UK Biobank (discovery)	Olive oil (primary v. non-primary)	Total Lipids in LDL	Total lipids	NA	0.0501305	0.0246533	0.0420169	0.0699762	1
UK Biobank (discovery)	Olive oil (primary v. non-primary)	Total Lipids in HDL	Total lipids	NA	0.139868	0.0219467	1.87483e-10	1.57486e-09	3.14971e-08
UK Biobank (discovery)	Olive oil (primary v. non-primary)	Total Concentration of Lipoprotein Particles	Lipoprotein particle concentrations	NA	0.11	0.0232972	2.34877e-06	1.0384e-05	0.000394594
UK Biobank (discovery)	Olive oil (primary v. non-primary)	Concentration of VLDL Particles	Lipoprotein particle concentrations	NA	0.0130163	0.0245525	0.596019	0.650203	1
UK Biobank (discovery)	Olive oil (primary v. non-primary)	Concentration of LDL Particles	Lipoprotein particle concentrations	NA	0.040031	0.0246935	0.105002	0.152072	1
UK Biobank (discovery)	Olive oil (primary v. non-primary)	Concentration of HDL Particles	Lipoprotein particle concentrations	NA	0.109987	0.0232754	2.30457e-06	1.0384e-05	0.000387167
UK Biobank (discovery)	Olive oil (primary v. non-primary)	Average Diameter for VLDL Particles	Lipoprotein particle sizes	NA	-0.0943551	0.0226514	3.11337e-05	0.000127572	0.00523046
UK Biobank (discovery)	Olive oil (primary v. non-primary)	Average Diameter for LDL Particles	Lipoprotein particle sizes	NA	0.069021	0.0241678	0.00429389	0.00974828	0.721373
UK Biobank (discovery)	Olive oil (primary v. non-primary)	Average Diameter for HDL Particles	Lipoprotein particle sizes	NA	0.148629	0.0210417	1.65153e-12	2.66012e-11	2.77457e-10
UK Biobank (discovery)	Olive oil (primary v. non-primary)	Phosphoglycerides	Other lipids	NA	0.122406	0.0235834	2.11038e-07	1.14369e-06	3.54544e-05
UK Biobank (discovery)	Olive oil (primary v. non-primary)	Total Cholines	Other lipids	NA	0.121888	0.0233266	1.74843e-07	1.00721e-06	2.93736e-05
UK Biobank (discovery)	Olive oil (primary v. non-primary)	Phosphatidylcholines	Other lipids	NA	0.135853	0.0233251	5.78287e-09	3.88973e-08	9.71522e-07
UK Biobank (discovery)	Olive oil (primary v. non-primary)	Sphingomyelins	Other lipids	NA	0.0914394	0.0230552	7.3192e-05	0.000269578	0.0122963
UK Biobank (discovery)	Olive oil (primary v. non-primary)	Apolipoprotein B	Apolipoproteins	NA	0.0410684	0.0246371	0.0955364	0.14079	1
UK Biobank (discovery)	Olive oil (primary v. non-primary)	Apolipoprotein A1	Apolipoproteins	NA	0.129913	0.022545	8.3587e-09	5.40101e-08	1.40426e-06
UK Biobank (discovery)	Olive oil (primary v. non-primary)	Total Fatty Acids	Fatty acids	NA	0.0427381	0.0245932	0.0822545	0.124493	1
UK Biobank (discovery)	Olive oil (primary v. non-primary)	Degree of Unsaturation	Fatty acids	NA	0.229788	0.0231392	3.27399e-23	1.83343e-21	5.5003e-21
UK Biobank (discovery)	Olive oil (primary v. non-primary)	Omega-3 Fatty Acids	Fatty acids	NA	0.298399	0.0243648	2.03086e-34	1.70592e-32	3.41184e-32
UK Biobank (discovery)	Olive oil (primary v. non-primary)	Omega-6 Fatty Acids	Fatty acids	NA	0.0456761	0.0244415	0.0616593	0.097054	1
UK Biobank (discovery)	Olive oil (primary v. non-primary)	Polyunsaturated Fatty Acids	Fatty acids	NA	0.117423	0.024321	1.38411e-06	6.64373e-06	0.00023253
UK Biobank (discovery)	Olive oil (primary v. non-primary)	Monounsaturated Fatty Acids	Fatty acids	NA	-0.016634	0.0242245	0.492302	0.544123	1
UK Biobank (discovery)	Olive oil (primary v. non-primary)	Saturated Fatty Acids	Fatty acids	NA	0.0181911	0.0244519	0.456909	0.520753	1
UK Biobank (discovery)	Olive oil (primary v. non-primary)	Linoleic Acid	Fatty acids	NA	0.0443283	0.0246321	0.0719291	0.111094	1
UK Biobank (discovery)	Olive oil (primary v. non-primary)	Docosahexaenoic Acid	Fatty acids	NA	0.339091	0.0237546	4.17296e-46	7.01058e-44	7.01058e-44
UK Biobank (discovery)	Olive oil (primary v. non-primary)	Alanine	Amino acids	NA	0.00516472	0.0250964	0.836952	0.857365	1
UK Biobank (discovery)	Olive oil (primary v. non-primary)	Glutamine	Amino acids	NA	-0.0393634	0.0251489	0.117541	0.16594	1
UK Biobank (discovery)	Olive oil (primary v. non-primary)	Glycine	Amino acids	NA	-0.0795693	0.0238001	0.000828904	0.00228288	0.139256
UK Biobank (discovery)	Olive oil (primary v. non-primary)	Histidine	Amino acids	NA	0.0214815	0.0253698	0.397147	0.466578	1
UK Biobank (discovery)	Olive oil (primary v. non-primary)	Total Concentration of Branched-Chain Amino Acids (Leucine + Isoleucine + Valine)	Amino acids	Branched-chain amino acids	0.0263149	0.0238742	0.270368	0.352107	1
UK Biobank (discovery)	Olive oil (primary v. non-primary)	Isoleucine	Amino acids	Branched-chain amino acids	-0.0353153	0.0244232	0.148193	0.205756	1
UK Biobank (discovery)	Olive oil (primary v. non-primary)	Leucine	Amino acids	Branched-chain amino acids	-0.0250879	0.0238336	0.292519	0.372297	1
UK Biobank (discovery)	Olive oil (primary v. non-primary)	Valine	Amino acids	Branched-chain amino acids	0.0778575	0.0239284	0.00113987	0.00308868	0.191498
UK Biobank (discovery)	Olive oil (primary v. non-primary)	Phenylalanine	Amino acids	Aromatic amino acids	-0.0963223	0.0252894	0.000139869	0.000460744	0.023498
UK Biobank (discovery)	Olive oil (primary v. non-primary)	Tyrosine	Amino acids	Aromatic amino acids	-0.0110567	0.0249168	0.657231	0.698827	1
UK Biobank (discovery)	Olive oil (primary v. non-primary)	Glucose	Glycolysis related metabolites	NA	0.079048	0.0243422	0.00116583	0.00310888	0.19586
UK Biobank (discovery)	Olive oil (primary v. non-primary)	Lactate	Glycolysis related metabolites	NA	-0.0568406	0.0253719	0.0250772	0.0462964	1
UK Biobank (discovery)	Olive oil (primary v. non-primary)	Pyruvate	Glycolysis related metabolites	NA	0.0354614	0.0254007	0.162699	0.224045	1
UK Biobank (discovery)	Olive oil (primary v. non-primary)	Citrate	Glycolysis related metabolites	NA	0.000493049	0.0248495	0.98417	0.98417	1
UK Biobank (discovery)	Olive oil (primary v. non-primary)	3-Hydroxybutyrate	Ketone bodies	NA	0.0964415	0.0252273	0.000132108	0.000443883	0.0221942
UK Biobank (discovery)	Olive oil (primary v. non-primary)	Acetate	Ketone bodies	NA	0.0431584	0.0253648	0.0888567	0.132106	1
UK Biobank (discovery)	Olive oil (primary v. non-primary)	Acetoacetate	Ketone bodies	NA	0.0989519	0.0251901	8.57354e-05	0.000300074	0.0144035
UK Biobank (discovery)	Olive oil (primary v. non-primary)	Acetone	Ketone bodies	NA	0.160027	0.0252877	2.50801e-10	2.00641e-09	4.21346e-08
UK Biobank (discovery)	Olive oil (primary v. non-primary)	Creatinine	Fluid balance	NA	-0.102715	0.0216301	2.05511e-06	9.5905e-06	0.000345258
UK Biobank (discovery)	Olive oil (primary v. non-primary)	Albumin	Fluid balance	NA	0.1784	0.0250003	9.79245e-13	2.05641e-11	1.64513e-10
UK Biobank (discovery)	Olive oil (primary v. non-primary)	Glycoprotein Acetyls	Inflammation	NA	-0.163618	0.0235635	3.88301e-12	4.54182e-11	6.52346e-10
UK Biobank (discovery)	Olive oil (primary v. non-primary)	Concentration of Chylomicrons and Extremely Large VLDL Particles	Lipoprotein subclasses	Chylomicrons and extremely large VLDL (particle diameters from 75 nm upwards)	-0.0677137	0.0234852	0.00393822	0.00918918	0.661621
UK Biobank (discovery)	Olive oil (primary v. non-primary)	Total Lipids in Chylomicrons and Extremely Large VLDL	Lipoprotein subclasses	Chylomicrons and extremely large VLDL (particle diameters from 75 nm upwards)	-0.0880053	0.0235216	0.000183226	0.000580791	0.0307819
UK Biobank (discovery)	Olive oil (primary v. non-primary)	Phospholipids in Chylomicrons and Extremely Large VLDL	Lipoprotein subclasses	Chylomicrons and extremely large VLDL (particle diameters from 75 nm upwards)	-0.0737612	0.0233477	0.00158305	0.00402959	0.265953
UK Biobank (discovery)	Olive oil (primary v. non-primary)	Cholesterol in Chylomicrons and Extremely Large VLDL	Lipoprotein subclasses	Chylomicrons and extremely large VLDL (particle diameters from 75 nm upwards)	-0.0750517	0.0235292	0.00142524	0.0036837	0.239441
UK Biobank (discovery)	Olive oil (primary v. non-primary)	Cholesteryl Esters in Chylomicrons and Extremely Large VLDL	Lipoprotein subclasses	Chylomicrons and extremely large VLDL (particle diameters from 75 nm upwards)	-0.0846499	0.0235642	0.000328194	0.000984581	0.0551365
UK Biobank (discovery)	Olive oil (primary v. non-primary)	Free Cholesterol in Chylomicrons and Extremely Large VLDL	Lipoprotein subclasses	Chylomicrons and extremely large VLDL (particle diameters from 75 nm upwards)	-0.0599607	0.023595	0.0110501	0.0218402	1
UK Biobank (discovery)	Olive oil (primary v. non-primary)	Triglycerides in Chylomicrons and Extremely Large VLDL	Lipoprotein subclasses	Chylomicrons and extremely large VLDL (particle diameters from 75 nm upwards)	-0.0931852	0.0236686	8.26299e-05	0.000295358	0.0138818
UK Biobank (discovery)	Olive oil (primary v. non-primary)	Concentration of Very Large VLDL Particles	Lipoprotein subclasses	Very large VLDL (average diameter 64 nm)	-0.0645605	0.0232189	0.0054301	0.0120034	0.912256
UK Biobank (discovery)	Olive oil (primary v. non-primary)	Total Lipids in Very Large VLDL	Lipoprotein subclasses	Very large VLDL (average diameter 64 nm)	-0.0713005	0.0232575	0.00217313	0.00536892	0.365086
UK Biobank (discovery)	Olive oil (primary v. non-primary)	Phospholipids in Very Large VLDL	Lipoprotein subclasses	Very large VLDL (average diameter 64 nm)	-0.0625374	0.0233663	0.00744528	0.016036	1
UK Biobank (discovery)	Olive oil (primary v. non-primary)	Cholesterol in Very Large VLDL	Lipoprotein subclasses	Very large VLDL (average diameter 64 nm)	-0.0516084	0.0237397	0.0297167	0.0525516	1
UK Biobank (discovery)	Olive oil (primary v. non-primary)	Cholesteryl Esters in Very Large VLDL	Lipoprotein subclasses	Very large VLDL (average diameter 64 nm)	-0.0504038	0.0239597	0.0354119	0.0600929	1
UK Biobank (discovery)	Olive oil (primary v. non-primary)	Free Cholesterol in Very Large VLDL	Lipoprotein subclasses	Very large VLDL (average diameter 64 nm)	-0.0516113	0.0235455	0.0283868	0.0512793	1
UK Biobank (discovery)	Olive oil (primary v. non-primary)	Triglycerides in Very Large VLDL	Lipoprotein subclasses	Very large VLDL (average diameter 64 nm)	-0.0836795	0.0230957	0.000291408	0.000890119	0.0489565
UK Biobank (discovery)	Olive oil (primary v. non-primary)	Concentration of Large VLDL Particles	Lipoprotein subclasses	Large VLDL (average diameter 53.6 nm)	-0.0565341	0.0235027	0.0161584	0.0312025	1
UK Biobank (discovery)	Olive oil (primary v. non-primary)	Total Lipids in Large VLDL	Lipoprotein subclasses	Large VLDL (average diameter 53.6 nm)	-0.0627377	0.0235494	0.00772305	0.0162184	1
UK Biobank (discovery)	Olive oil (primary v. non-primary)	Phospholipids in Large VLDL	Lipoprotein subclasses	Large VLDL (average diameter 53.6 nm)	-0.0623997	0.0234012	0.00766741	0.0162184	1
UK Biobank (discovery)	Olive oil (primary v. non-primary)	Cholesterol in Large VLDL	Lipoprotein subclasses	Large VLDL (average diameter 53.6 nm)	-0.0394876	0.0238724	0.0981137	0.143331	1
UK Biobank (discovery)	Olive oil (primary v. non-primary)	Cholesteryl Esters in Large VLDL	Lipoprotein subclasses	Large VLDL (average diameter 53.6 nm)	-0.0251197	0.0242402	0.300077	0.376216	1
UK Biobank (discovery)	Olive oil (primary v. non-primary)	Free Cholesterol in Large VLDL	Lipoprotein subclasses	Large VLDL (average diameter 53.6 nm)	-0.0535759	0.0234653	0.0224248	0.0418595	1
UK Biobank (discovery)	Olive oil (primary v. non-primary)	Triglycerides in Large VLDL	Lipoprotein subclasses	Large VLDL (average diameter 53.6 nm)	-0.0759777	0.0235433	0.00125138	0.00328488	0.210233
UK Biobank (discovery)	Olive oil (primary v. non-primary)	Concentration of Medium VLDL Particles	Lipoprotein subclasses	Medium VLDL (average diameter 44.5 nm)	0.00756818	0.0246207	0.758548	0.791528	1
UK Biobank (discovery)	Olive oil (primary v. non-primary)	Total Lipids in Medium VLDL	Lipoprotein subclasses	Medium VLDL (average diameter 44.5 nm)	-0.00627782	0.0245366	0.798064	0.827622	1
UK Biobank (discovery)	Olive oil (primary v. non-primary)	Phospholipids in Medium VLDL	Lipoprotein subclasses	Medium VLDL (average diameter 44.5 nm)	0.0118791	0.0246598	0.630009	0.678471	1
UK Biobank (discovery)	Olive oil (primary v. non-primary)	Cholesterol in Medium VLDL	Lipoprotein subclasses	Medium VLDL (average diameter 44.5 nm)	0.0440915	0.0245134	0.072079	0.111094	1
UK Biobank (discovery)	Olive oil (primary v. non-primary)	Cholesteryl Esters in Medium VLDL	Lipoprotein subclasses	Medium VLDL (average diameter 44.5 nm)	0.0555191	0.0242448	0.0220303	0.0418092	1
UK Biobank (discovery)	Olive oil (primary v. non-primary)	Free Cholesterol in Medium VLDL	Lipoprotein subclasses	Medium VLDL (average diameter 44.5 nm)	0.0235732	0.0246781	0.339468	0.415581	1
UK Biobank (discovery)	Olive oil (primary v. non-primary)	Triglycerides in Medium VLDL	Lipoprotein subclasses	Medium VLDL (average diameter 44.5 nm)	-0.0485984	0.0239276	0.0422558	0.0699762	1
UK Biobank (discovery)	Olive oil (primary v. non-primary)	Concentration of Small VLDL Particles	Lipoprotein subclasses	Small VLDL (average diameter 36.8 nm)	0.00050421	0.0243894	0.983506	0.98417	1
UK Biobank (discovery)	Olive oil (primary v. non-primary)	Total Lipids in Small VLDL	Lipoprotein subclasses	Small VLDL (average diameter 36.8 nm)	0.00254751	0.0244362	0.91697	0.933643	1
UK Biobank (discovery)	Olive oil (primary v. non-primary)	Phospholipids in Small VLDL	Lipoprotein subclasses	Small VLDL (average diameter 36.8 nm)	0.0172056	0.0246746	0.485619	0.540291	1
UK Biobank (discovery)	Olive oil (primary v. non-primary)	Cholesterol in Small VLDL	Lipoprotein subclasses	Small VLDL (average diameter 36.8 nm)	0.0184994	0.0246785	0.453489	0.520753	1
UK Biobank (discovery)	Olive oil (primary v. non-primary)	Cholesteryl Esters in Small VLDL	Lipoprotein subclasses	Small VLDL (average diameter 36.8 nm)	0.0119246	0.024621	0.628156	0.678471	1
UK Biobank (discovery)	Olive oil (primary v. non-primary)	Free Cholesterol in Small VLDL	Lipoprotein subclasses	Small VLDL (average diameter 36.8 nm)	0.028729	0.024717	0.245114	0.324245	1
UK Biobank (discovery)	Olive oil (primary v. non-primary)	Triglycerides in Small VLDL	Lipoprotein subclasses	Small VLDL (average diameter 36.8 nm)	-0.0212506	0.0239802	0.375531	0.449307	1
UK Biobank (discovery)	Olive oil (primary v. non-primary)	Concentration of Very Small VLDL Particles	Lipoprotein subclasses	Very small VLDL (average diameter 31.3 nm)	0.0696754	0.0245312	0.00450984	0.010102	0.757654
UK Biobank (discovery)	Olive oil (primary v. non-primary)	Total Lipids in Very Small VLDL	Lipoprotein subclasses	Very small VLDL (average diameter 31.3 nm)	0.0738872	0.0244979	0.00256251	0.00623916	0.430502
UK Biobank (discovery)	Olive oil (primary v. non-primary)	Phospholipids in Very Small VLDL	Lipoprotein subclasses	Very small VLDL (average diameter 31.3 nm)	0.0648533	0.0246256	0.00845259	0.0171089	1
UK Biobank (discovery)	Olive oil (primary v. non-primary)	Cholesterol in Very Small VLDL	Lipoprotein subclasses	Very small VLDL (average diameter 31.3 nm)	0.0824891	0.023937	0.000569396	0.00159431	0.0956585
UK Biobank (discovery)	Olive oil (primary v. non-primary)	Cholesteryl Esters in Very Small VLDL	Lipoprotein subclasses	Very small VLDL (average diameter 31.3 nm)	0.0865349	0.0236923	0.000260112	0.000809236	0.0436987
UK Biobank (discovery)	Olive oil (primary v. non-primary)	Free Cholesterol in Very Small VLDL	Lipoprotein subclasses	Very small VLDL (average diameter 31.3 nm)	0.0701994	0.0244234	0.00405206	0.0093253	0.680747
UK Biobank (discovery)	Olive oil (primary v. non-primary)	Triglycerides in Very Small VLDL	Lipoprotein subclasses	Very small VLDL (average diameter 31.3 nm)	0.0304776	0.0243808	0.211285	0.282034	1
UK Biobank (discovery)	Olive oil (primary v. non-primary)	Concentration of IDL Particles	Lipoprotein subclasses	IDL (average diameter 28.6 nm)	0.0540469	0.0242458	0.0258117	0.0471344	1
UK Biobank (discovery)	Olive oil (primary v. non-primary)	Total Lipids in IDL	Lipoprotein subclasses	IDL (average diameter 28.6 nm)	0.0909564	0.0236508	0.000120362	0.00041267	0.0202208
UK Biobank (discovery)	Olive oil (primary v. non-primary)	Phospholipids in IDL	Lipoprotein subclasses	IDL (average diameter 28.6 nm)	0.0937761	0.0236408	7.30125e-05	0.000269578	0.0122661
UK Biobank (discovery)	Olive oil (primary v. non-primary)	Cholesterol in IDL	Lipoprotein subclasses	IDL (average diameter 28.6 nm)	0.0882915	0.0235349	0.000176046	0.000568764	0.0295757
UK Biobank (discovery)	Olive oil (primary v. non-primary)	Cholesteryl Esters in IDL	Lipoprotein subclasses	IDL (average diameter 28.6 nm)	0.0844198	0.0235449	0.000336897	0.000992959	0.0565986
UK Biobank (discovery)	Olive oil (primary v. non-primary)	Free Cholesterol in IDL	Lipoprotein subclasses	IDL (average diameter 28.6 nm)	0.097389	0.0235902	3.66155e-05	0.000146462	0.0061514
UK Biobank (discovery)	Olive oil (primary v. non-primary)	Triglycerides in IDL	Lipoprotein subclasses	IDL (average diameter 28.6 nm)	0.0561631	0.0245479	0.0221489	0.0418092	1
UK Biobank (discovery)	Olive oil (primary v. non-primary)	Concentration of Large LDL Particles	Lipoprotein subclasses	Large LDL (average diameter 25.5 nm)	0.0480359	0.0246562	0.0513951	0.0828995	1
UK Biobank (discovery)	Olive oil (primary v. non-primary)	Total Lipids in Large LDL	Lipoprotein subclasses	Large LDL (average diameter 25.5 nm)	0.0644792	0.0244525	0.00836997	0.0171089	1
UK Biobank (discovery)	Olive oil (primary v. non-primary)	Phospholipids in Large LDL	Lipoprotein subclasses	Large LDL (average diameter 25.5 nm)	0.0532136	0.0244349	0.029429	0.0525516	1
UK Biobank (discovery)	Olive oil (primary v. non-primary)	Cholesterol in Large LDL	Lipoprotein subclasses	Large LDL (average diameter 25.5 nm)	0.0668418	0.0243951	0.00614757	0.0134129	1
UK Biobank (discovery)	Olive oil (primary v. non-primary)	Cholesteryl Esters in Large LDL	Lipoprotein subclasses	Large LDL (average diameter 25.5 nm)	0.0630545	0.0245018	0.0100726	0.0201451	1
UK Biobank (discovery)	Olive oil (primary v. non-primary)	Free Cholesterol in Large LDL	Lipoprotein subclasses	Large LDL (average diameter 25.5 nm)	0.0746607	0.0240899	0.00194158	0.00486843	0.326185
UK Biobank (discovery)	Olive oil (primary v. non-primary)	Triglycerides in Large LDL	Lipoprotein subclasses	Large LDL (average diameter 25.5 nm)	0.0497034	0.0244989	0.0424856	0.0699762	1
UK Biobank (discovery)	Olive oil (primary v. non-primary)	Concentration of Medium LDL Particles	Lipoprotein subclasses	Medium LDL (average diameter 23 nm)	0.0264248	0.0247062	0.284823	0.365269	1
UK Biobank (discovery)	Olive oil (primary v. non-primary)	Total Lipids in Medium LDL	Lipoprotein subclasses	Medium LDL (average diameter 23 nm)	0.0235587	0.0247603	0.34137	0.415581	1
UK Biobank (discovery)	Olive oil (primary v. non-primary)	Phospholipids in Medium LDL	Lipoprotein subclasses	Medium LDL (average diameter 23 nm)	0.0194345	0.0248162	0.433552	0.502322	1
UK Biobank (discovery)	Olive oil (primary v. non-primary)	Cholesterol in Medium LDL	Lipoprotein subclasses	Medium LDL (average diameter 23 nm)	0.0244892	0.0247461	0.322368	0.40117	1
UK Biobank (discovery)	Olive oil (primary v. non-primary)	Cholesteryl Esters in Medium LDL	Lipoprotein subclasses	Medium LDL (average diameter 23 nm)	0.0182755	0.0246886	0.459158	0.520753	1
UK Biobank (discovery)	Olive oil (primary v. non-primary)	Free Cholesterol in Medium LDL	Lipoprotein subclasses	Medium LDL (average diameter 23 nm)	0.0392924	0.0247455	0.112326	0.161289	1
UK Biobank (discovery)	Olive oil (primary v. non-primary)	Triglycerides in Medium LDL	Lipoprotein subclasses	Medium LDL (average diameter 23 nm)	0.0233621	0.024295	0.336257	0.415376	1
UK Biobank (discovery)	Olive oil (primary v. non-primary)	Concentration of Small LDL Particles	Lipoprotein subclasses	Small LDL (average diameter 18.7 nm)	0.0227751	0.0247629	0.357722	0.432354	1
UK Biobank (discovery)	Olive oil (primary v. non-primary)	Total Lipids in Small LDL	Lipoprotein subclasses	Small LDL (average diameter 18.7 nm)	0.0286795	0.0247962	0.24744	0.324765	1
UK Biobank (discovery)	Olive oil (primary v. non-primary)	Phospholipids in Small LDL	Lipoprotein subclasses	Small LDL (average diameter 18.7 nm)	0.039418	0.024897	0.113375	0.161415	1
UK Biobank (discovery)	Olive oil (primary v. non-primary)	Cholesterol in Small LDL	Lipoprotein subclasses	Small LDL (average diameter 18.7 nm)	0.0257437	0.024762	0.298511	0.376216	1
UK Biobank (discovery)	Olive oil (primary v. non-primary)	Cholesteryl Esters in Small LDL	Lipoprotein subclasses	Small LDL (average diameter 18.7 nm)	0.0218262	0.0247107	0.377097	0.449307	1
UK Biobank (discovery)	Olive oil (primary v. non-primary)	Free Cholesterol in Small LDL	Lipoprotein subclasses	Small LDL (average diameter 18.7 nm)	0.0324744	0.0248211	0.190767	0.26056	1
UK Biobank (discovery)	Olive oil (primary v. non-primary)	Triglycerides in Small LDL	Lipoprotein subclasses	Small LDL (average diameter 18.7 nm)	-0.00841668	0.0240951	0.726858	0.763201	1
UK Biobank (discovery)	Olive oil (primary v. non-primary)	Concentration of Very Large HDL Particles	Lipoprotein subclasses	Very large HDL (average diameter 14.3 nm)	0.153026	0.0212791	6.53535e-13	1.8299e-11	1.09794e-10
UK Biobank (discovery)	Olive oil (primary v. non-primary)	Total Lipids in Very Large HDL	Lipoprotein subclasses	Very large HDL (average diameter 14.3 nm)	0.144346	0.0212181	1.04053e-11	1.09256e-10	1.74809e-09
UK Biobank (discovery)	Olive oil (primary v. non-primary)	Phospholipids in Very Large HDL	Lipoprotein subclasses	Very large HDL (average diameter 14.3 nm)	0.142282	0.0213097	2.47562e-11	2.4465e-10	4.15904e-09
UK Biobank (discovery)	Olive oil (primary v. non-primary)	Cholesterol in Very Large HDL	Lipoprotein subclasses	Very large HDL (average diameter 14.3 nm)	0.14037	0.0211215	3.05741e-11	2.85359e-10	5.13646e-09
UK Biobank (discovery)	Olive oil (primary v. non-primary)	Cholesteryl Esters in Very Large HDL	Lipoprotein subclasses	Very large HDL (average diameter 14.3 nm)	0.144888	0.0208845	4.0552e-12	4.54182e-11	6.81273e-10
UK Biobank (discovery)	Olive oil (primary v. non-primary)	Free Cholesterol in Very Large HDL	Lipoprotein subclasses	Very large HDL (average diameter 14.3 nm)	0.119119	0.0223367	9.72317e-08	5.8339e-07	1.63349e-05
UK Biobank (discovery)	Olive oil (primary v. non-primary)	Triglycerides in Very Large HDL	Lipoprotein subclasses	Very large HDL (average diameter 14.3 nm)	0.0889331	0.0249953	0.000374172	0.00108381	0.0628609
UK Biobank (discovery)	Olive oil (primary v. non-primary)	Concentration of Large HDL Particles	Lipoprotein subclasses	Large HDL (average diameter 12.1 nm)	0.154282	0.0206286	7.655e-14	3.2151e-12	1.28604e-11
UK Biobank (discovery)	Olive oil (primary v. non-primary)	Total Lipids in Large HDL	Lipoprotein subclasses	Large HDL (average diameter 12.1 nm)	0.150336	0.0207917	4.90264e-13	1.64729e-11	8.23644e-11
UK Biobank (discovery)	Olive oil (primary v. non-primary)	Phospholipids in Large HDL	Lipoprotein subclasses	Large HDL (average diameter 12.1 nm)	0.148449	0.0210381	1.74174e-12	2.66012e-11	2.92613e-10
UK Biobank (discovery)	Olive oil (primary v. non-primary)	Cholesterol in Large HDL	Lipoprotein subclasses	Large HDL (average diameter 12.1 nm)	0.145876	0.0206263	1.55037e-12	2.66012e-11	2.60462e-10
UK Biobank (discovery)	Olive oil (primary v. non-primary)	Cholesteryl Esters in Large HDL	Lipoprotein subclasses	Large HDL (average diameter 12.1 nm)	0.144946	0.0206281	2.15237e-12	3.01332e-11	3.61598e-10
UK Biobank (discovery)	Olive oil (primary v. non-primary)	Free Cholesterol in Large HDL	Lipoprotein subclasses	Large HDL (average diameter 12.1 nm)	0.148367	0.0207446	8.70889e-13	2.05641e-11	1.46309e-10
UK Biobank (discovery)	Olive oil (primary v. non-primary)	Triglycerides in Large HDL	Lipoprotein subclasses	Large HDL (average diameter 12.1 nm)	0.123214	0.0244428	4.65529e-07	2.44403e-06	7.82089e-05
UK Biobank (discovery)	Olive oil (primary v. non-primary)	Concentration of Medium HDL Particles	Lipoprotein subclasses	Medium HDL (average diameter 10.9 nm)	0.12244	0.0227539	7.45007e-08	4.6356e-07	1.25161e-05
UK Biobank (discovery)	Olive oil (primary v. non-primary)	Total Lipids in Medium HDL	Lipoprotein subclasses	Medium HDL (average diameter 10.9 nm)	0.113955	0.0230437	7.64085e-07	3.77548e-06	0.000128366
UK Biobank (discovery)	Olive oil (primary v. non-primary)	Phospholipids in Medium HDL	Lipoprotein subclasses	Medium HDL (average diameter 10.9 nm)	0.107254	0.0233067	4.20108e-06	1.80969e-05	0.000705781
UK Biobank (discovery)	Olive oil (primary v. non-primary)	Cholesterol in Medium HDL	Lipoprotein subclasses	Medium HDL (average diameter 10.9 nm)	0.117995	0.0226042	1.7986e-07	1.00721e-06	3.02164e-05
UK Biobank (discovery)	Olive oil (primary v. non-primary)	Cholesteryl Esters in Medium HDL	Lipoprotein subclasses	Medium HDL (average diameter 10.9 nm)	0.114017	0.0226853	5.03036e-07	2.56091e-06	8.451e-05
UK Biobank (discovery)	Olive oil (primary v. non-primary)	Free Cholesterol in Medium HDL	Lipoprotein subclasses	Medium HDL (average diameter 10.9 nm)	0.130442	0.0223967	5.78828e-09	3.88973e-08	9.72432e-07
UK Biobank (discovery)	Olive oil (primary v. non-primary)	Triglycerides in Medium HDL	Lipoprotein subclasses	Medium HDL (average diameter 10.9 nm)	0.021178	0.0245831	0.388976	0.460197	1
UK Biobank (discovery)	Olive oil (primary v. non-primary)	Concentration of Small HDL Particles	Lipoprotein subclasses	Small HDL (average diameter 8.7 nm)	0.0117209	0.0249788	0.638906	0.68367	1
UK Biobank (discovery)	Olive oil (primary v. non-primary)	Total Lipids in Small HDL	Lipoprotein subclasses	Small HDL (average diameter 8.7 nm)	0.0182523	0.0248061	0.461859	0.520753	1
UK Biobank (discovery)	Olive oil (primary v. non-primary)	Phospholipids in Small HDL	Lipoprotein subclasses	Small HDL (average diameter 8.7 nm)	0.0267921	0.0246966	0.277995	0.359255	1
UK Biobank (discovery)	Olive oil (primary v. non-primary)	Cholesterol in Small HDL	Lipoprotein subclasses	Small HDL (average diameter 8.7 nm)	0.0180455	0.0250022	0.470449	0.526903	1
UK Biobank (discovery)	Olive oil (primary v. non-primary)	Cholesteryl Esters in Small HDL	Lipoprotein subclasses	Small HDL (average diameter 8.7 nm)	-0.00216947	0.0251219	0.931182	0.942402	1
UK Biobank (discovery)	Olive oil (primary v. non-primary)	Free Cholesterol in Small HDL	Lipoprotein subclasses	Small HDL (average diameter 8.7 nm)	0.0727202	0.0245561	0.00306449	0.00725119	0.514834
UK Biobank (discovery)	Olive oil (primary v. non-primary)	Triglycerides in Small HDL	Lipoprotein subclasses	Small HDL (average diameter 8.7 nm)	-0.043651	0.0233717	0.0618142	0.097054	1
UK Biobank (discovery)	Green-leafy vegetables (T3 v. T1)	Total Cholesterol	Cholesterol	NA	0.00916258	0.0130077	0.481192	0.566093	1
UK Biobank (discovery)	Green-leafy vegetables (T3 v. T1)	Total Cholesterol Minus HDL-C	Cholesterol	NA	-0.0140609	0.0134165	0.294633	0.380756	1
UK Biobank (discovery)	Green-leafy vegetables (T3 v. T1)	Remnant Cholesterol (Non-HDL, Non-LDL -Cholesterol)	Cholesterol	NA	-0.0111068	0.0133762	0.40635	0.509454	1
UK Biobank (discovery)	Green-leafy vegetables (T3 v. T1)	VLDL Cholesterol	Cholesterol	NA	-0.0198529	0.0134771	0.140735	0.213005	1
UK Biobank (discovery)	Green-leafy vegetables (T3 v. T1)	Clinical LDL Cholesterol	Cholesterol	NA	-0.0168972	0.0134175	0.207914	0.291733	1
UK Biobank (discovery)	Green-leafy vegetables (T3 v. T1)	LDL Cholesterol	Cholesterol	NA	-0.0161849	0.0134878	0.230163	0.309339	1
UK Biobank (discovery)	Green-leafy vegetables (T3 v. T1)	HDL Cholesterol	Cholesterol	NA	0.0631755	0.0117641	7.91294e-08	8.86249e-07	1.32937e-05
UK Biobank (discovery)	Green-leafy vegetables (T3 v. T1)	Total Triglycerides	Triglycerides	NA	-0.038919	0.0129895	0.00273559	0.00820676	0.459579
UK Biobank (discovery)	Green-leafy vegetables (T3 v. T1)	Triglycerides in VLDL	Triglycerides	NA	-0.0419843	0.0128921	0.00112861	0.00379213	0.189607
UK Biobank (discovery)	Green-leafy vegetables (T3 v. T1)	Triglycerides in LDL	Triglycerides	NA	-0.0239655	0.0133792	0.0732616	0.127054	1
UK Biobank (discovery)	Green-leafy vegetables (T3 v. T1)	Triglycerides in HDL	Triglycerides	NA	-0.0173408	0.0134986	0.198926	0.285637	1
UK Biobank (discovery)	Green-leafy vegetables (T3 v. T1)	Total Phospholipids in Lipoprotein Particles	Phospholipids	NA	0.0285667	0.0129167	0.027	0.0621369	1
UK Biobank (discovery)	Green-leafy vegetables (T3 v. T1)	Phospholipids in VLDL	Phospholipids	NA	-0.0276729	0.0132972	0.0374306	0.0795993	1
UK Biobank (discovery)	Green-leafy vegetables (T3 v. T1)	Phospholipids in LDL	Phospholipids	NA	-0.0214091	0.0135156	0.113197	0.179406	1
UK Biobank (discovery)	Green-leafy vegetables (T3 v. T1)	Phospholipids in HDL	Phospholipids	NA	0.0646134	0.0122001	1.18965e-07	1.0519e-06	1.99861e-05
UK Biobank (discovery)	Green-leafy vegetables (T3 v. T1)	Total Esterified Cholesterol	Cholesteryl esters	NA	0.0107564	0.0129481	0.406128	0.509454	1
UK Biobank (discovery)	Green-leafy vegetables (T3 v. T1)	Cholesteryl Esters in VLDL	Cholesteryl esters	NA	-0.0166432	0.0135023	0.217725	0.29738	1
UK Biobank (discovery)	Green-leafy vegetables (T3 v. T1)	Cholesteryl Esters in LDL	Cholesteryl esters	NA	-0.0167867	0.0135227	0.214477	0.295345	1
UK Biobank (discovery)	Green-leafy vegetables (T3 v. T1)	Cholesteryl Esters in HDL	Cholesteryl esters	NA	0.0626841	0.0118066	1.10721e-07	1.0519e-06	1.86011e-05
UK Biobank (discovery)	Green-leafy vegetables (T3 v. T1)	Total Free Cholesterol	Free cholesterol	NA	0.00493613	0.0131624	0.707649	0.782139	1
UK Biobank (discovery)	Green-leafy vegetables (T3 v. T1)	Free Cholesterol in VLDL	Free cholesterol	NA	-0.0242458	0.013372	0.0698136	0.125626	1
UK Biobank (discovery)	Green-leafy vegetables (T3 v. T1)	Free Cholesterol in LDL	Free cholesterol	NA	-0.0145792	0.0133624	0.275253	0.36127	1
UK Biobank (discovery)	Green-leafy vegetables (T3 v. T1)	Free Cholesterol in HDL	Free cholesterol	NA	0.0623381	0.0117638	1.17001e-07	1.0519e-06	1.96561e-05
UK Biobank (discovery)	Green-leafy vegetables (T3 v. T1)	Total Lipids in Lipoprotein Particles	Total lipids	NA	0.00430006	0.0133705	0.747752	0.814489	1
UK Biobank (discovery)	Green-leafy vegetables (T3 v. T1)	Total Lipids in VLDL	Total lipids	NA	-0.032121	0.0131723	0.0147524	0.036447	1
UK Biobank (discovery)	Green-leafy vegetables (T3 v. T1)	Total Lipids in LDL	Total lipids	NA	-0.0181597	0.0135134	0.179011	0.263805	1
UK Biobank (discovery)	Green-leafy vegetables (T3 v. T1)	Total Lipids in HDL	Total lipids	NA	0.063971	0.0120315	1.06121e-07	1.0519e-06	1.78284e-05
UK Biobank (discovery)	Green-leafy vegetables (T3 v. T1)	Total Concentration of Lipoprotein Particles	Lipoprotein particle concentrations	NA	0.0386307	0.0127719	0.00249091	0.00767692	0.418473
UK Biobank (discovery)	Green-leafy vegetables (T3 v. T1)	Concentration of VLDL Particles	Lipoprotein particle concentrations	NA	-0.0220272	0.0134573	0.101677	0.165843	1
UK Biobank (discovery)	Green-leafy vegetables (T3 v. T1)	Concentration of LDL Particles	Lipoprotein particle concentrations	NA	-0.0163638	0.0135352	0.226681	0.307116	1
UK Biobank (discovery)	Green-leafy vegetables (T3 v. T1)	Concentration of HDL Particles	Lipoprotein particle concentrations	NA	0.0431311	0.0127596	0.000724868	0.00259102	0.121778
UK Biobank (discovery)	Green-leafy vegetables (T3 v. T1)	Average Diameter for VLDL Particles	Lipoprotein particle sizes	NA	-0.0521742	0.0124156	2.64847e-05	0.000130866	0.00444943
UK Biobank (discovery)	Green-leafy vegetables (T3 v. T1)	Average Diameter for LDL Particles	Lipoprotein particle sizes	NA	0.0473116	0.0132461	0.000355051	0.00138718	0.0596486
UK Biobank (discovery)	Green-leafy vegetables (T3 v. T1)	Average Diameter for HDL Particles	Lipoprotein particle sizes	NA	0.0721654	0.011535	3.98827e-10	9.57184e-09	6.70029e-08
UK Biobank (discovery)	Green-leafy vegetables (T3 v. T1)	Phosphoglycerides	Other lipids	NA	0.0390728	0.0129297	0.00251328	0.00767692	0.42223
UK Biobank (discovery)	Green-leafy vegetables (T3 v. T1)	Total Cholines	Other lipids	NA	0.0358419	0.0127892	0.00507317	0.0130701	0.852293
UK Biobank (discovery)	Green-leafy vegetables (T3 v. T1)	Phosphatidylcholines	Other lipids	NA	0.0360705	0.0127895	0.00480008	0.0130067	0.806414
UK Biobank (discovery)	Green-leafy vegetables (T3 v. T1)	Sphingomyelins	Other lipids	NA	0.0226322	0.0126392	0.0733584	0.127054	1
UK Biobank (discovery)	Green-leafy vegetables (T3 v. T1)	Apolipoprotein B	Apolipoproteins	NA	-0.0174017	0.0135043	0.197544	0.285637	1
UK Biobank (discovery)	Green-leafy vegetables (T3 v. T1)	Apolipoprotein A1	Apolipoproteins	NA	0.055389	0.0123596	7.43575e-06	4.16402e-05	0.00124921
UK Biobank (discovery)	Green-leafy vegetables (T3 v. T1)	Total Fatty Acids	Fatty acids	NA	0.00348616	0.0134806	0.795941	0.833566	1
UK Biobank (discovery)	Green-leafy vegetables (T3 v. T1)	Degree of Unsaturation	Fatty acids	NA	0.180882	0.012665	3.76322e-46	3.16111e-44	6.32221e-44
UK Biobank (discovery)	Green-leafy vegetables (T3 v. T1)	Omega-3 Fatty Acids	Fatty acids	NA	0.170749	0.0133524	2.30157e-37	1.28888e-35	3.86663e-35
UK Biobank (discovery)	Green-leafy vegetables (T3 v. T1)	Omega-6 Fatty Acids	Fatty acids	NA	0.0125926	0.0133973	0.347259	0.44534	1
UK Biobank (discovery)	Green-leafy vegetables (T3 v. T1)	Polyunsaturated Fatty Acids	Fatty acids	NA	0.0579541	0.0133316	1.38307e-05	7.26112e-05	0.00232356
UK Biobank (discovery)	Green-leafy vegetables (T3 v. T1)	Monounsaturated Fatty Acids	Fatty acids	NA	-0.0371563	0.0132766	0.00513469	0.0130701	0.862628
UK Biobank (discovery)	Green-leafy vegetables (T3 v. T1)	Saturated Fatty Acids	Fatty acids	NA	-0.0150667	0.0134025	0.260945	0.345188	1
UK Biobank (discovery)	Green-leafy vegetables (T3 v. T1)	Linoleic Acid	Fatty acids	NA	-0.0055766	0.0135019	0.679592	0.756102	1
UK Biobank (discovery)	Green-leafy vegetables (T3 v. T1)	Docosahexaenoic Acid	Fatty acids	NA	0.196507	0.0130161	2.40873e-51	4.04667e-49	4.04667e-49
UK Biobank (discovery)	Green-leafy vegetables (T3 v. T1)	Alanine	Amino acids	NA	-0.0243193	0.0137552	0.0770686	0.131754	1
UK Biobank (discovery)	Green-leafy vegetables (T3 v. T1)	Glutamine	Amino acids	NA	0.00962103	0.013785	0.485222	0.566093	1
UK Biobank (discovery)	Green-leafy vegetables (T3 v. T1)	Glycine	Amino acids	NA	-0.038325	0.0130458	0.0033082	0.00941997	0.555778
UK Biobank (discovery)	Green-leafy vegetables (T3 v. T1)	Histidine	Amino acids	NA	0.0389415	0.0139043	0.00510223	0.0130701	0.857175
UK Biobank (discovery)	Green-leafy vegetables (T3 v. T1)	Total Concentration of Branched-Chain Amino Acids (Leucine + Isoleucine + Valine)	Amino acids	Branched-chain amino acids	0.0609385	0.0130823	3.20273e-06	2.15223e-05	0.000538058
UK Biobank (discovery)	Green-leafy vegetables (T3 v. T1)	Isoleucine	Amino acids	Branched-chain amino acids	0.0262025	0.0133865	0.0503109	0.0949689	1
UK Biobank (discovery)	Green-leafy vegetables (T3 v. T1)	Leucine	Amino acids	Branched-chain amino acids	0.020158	0.0130635	0.12282	0.191614	1
UK Biobank (discovery)	Green-leafy vegetables (T3 v. T1)	Valine	Amino acids	Branched-chain amino acids	0.093893	0.0131084	8.05136e-13	2.70526e-11	1.35263e-10
UK Biobank (discovery)	Green-leafy vegetables (T3 v. T1)	Phenylalanine	Amino acids	Aromatic amino acids	-0.00366079	0.0138644	0.791748	0.833566	1
UK Biobank (discovery)	Green-leafy vegetables (T3 v. T1)	Tyrosine	Amino acids	Aromatic amino acids	-0.0194779	0.013657	0.153815	0.229893	1
UK Biobank (discovery)	Green-leafy vegetables (T3 v. T1)	Glucose	Glycolysis related metabolites	NA	0.0551095	0.0133413	3.62372e-05	0.000169107	0.00608785
UK Biobank (discovery)	Green-leafy vegetables (T3 v. T1)	Lactate	Glycolysis related metabolites	NA	-0.0481156	0.0139055	0.000540421	0.00198831	0.0907908
UK Biobank (discovery)	Green-leafy vegetables (T3 v. T1)	Pyruvate	Glycolysis related metabolites	NA	-0.0460569	0.0139209	0.000938991	0.0032194	0.15775
UK Biobank (discovery)	Green-leafy vegetables (T3 v. T1)	Citrate	Glycolysis related metabolites	NA	0.00977849	0.0136204	0.472806	0.566093	1
UK Biobank (discovery)	Green-leafy vegetables (T3 v. T1)	3-Hydroxybutyrate	Ketone bodies	NA	0.0542937	0.0138275	8.63435e-05	0.000381729	0.0145057
UK Biobank (discovery)	Green-leafy vegetables (T3 v. T1)	Acetate	Ketone bodies	NA	0.0581727	0.0139002	2.85802e-05	0.000137185	0.00480147
UK Biobank (discovery)	Green-leafy vegetables (T3 v. T1)	Acetoacetate	Ketone bodies	NA	0.0926749	0.0138016	1.9108e-11	5.35024e-10	3.21014e-09
UK Biobank (discovery)	Green-leafy vegetables (T3 v. T1)	Acetone	Ketone bodies	NA	0.111782	0.013856	7.39744e-16	3.10692e-14	1.24277e-13
UK Biobank (discovery)	Green-leafy vegetables (T3 v. T1)	Creatinine	Fluid balance	NA	-0.0182266	0.0118591	0.124321	0.191614	1
UK Biobank (discovery)	Green-leafy vegetables (T3 v. T1)	Albumin	Fluid balance	NA	0.079601	0.0137064	6.39003e-09	8.20366e-08	1.07353e-06
UK Biobank (discovery)	Green-leafy vegetables (T3 v. T1)	Glycoprotein Acetyls	Inflammation	NA	-0.0293859	0.0129232	0.0229785	0.0536164	1
UK Biobank (discovery)	Green-leafy vegetables (T3 v. T1)	Concentration of Chylomicrons and Extremely Large VLDL Particles	Lipoprotein subclasses	Chylomicrons and extremely large VLDL (particle diameters from 75 nm upwards)	-0.0258645	0.0128735	0.0445304	0.0890608	1
UK Biobank (discovery)	Green-leafy vegetables (T3 v. T1)	Total Lipids in Chylomicrons and Extremely Large VLDL	Lipoprotein subclasses	Chylomicrons and extremely large VLDL (particle diameters from 75 nm upwards)	-0.0267228	0.0128944	0.0382311	0.0802852	1
UK Biobank (discovery)	Green-leafy vegetables (T3 v. T1)	Phospholipids in Chylomicrons and Extremely Large VLDL	Lipoprotein subclasses	Chylomicrons and extremely large VLDL (particle diameters from 75 nm upwards)	-0.0269202	0.0127983	0.035436	0.0763237	1
UK Biobank (discovery)	Green-leafy vegetables (T3 v. T1)	Cholesterol in Chylomicrons and Extremely Large VLDL	Lipoprotein subclasses	Chylomicrons and extremely large VLDL (particle diameters from 75 nm upwards)	-0.0274267	0.0128978	0.0334717	0.0730291	1
UK Biobank (discovery)	Green-leafy vegetables (T3 v. T1)	Cholesteryl Esters in Chylomicrons and Extremely Large VLDL	Lipoprotein subclasses	Chylomicrons and extremely large VLDL (particle diameters from 75 nm upwards)	-0.0328834	0.0129172	0.0109095	0.0273553	1
UK Biobank (discovery)	Green-leafy vegetables (T3 v. T1)	Free Cholesterol in Chylomicrons and Extremely Large VLDL	Lipoprotein subclasses	Chylomicrons and extremely large VLDL (particle diameters from 75 nm upwards)	-0.019911	0.0129336	0.123696	0.191614	1
UK Biobank (discovery)	Green-leafy vegetables (T3 v. T1)	Triglycerides in Chylomicrons and Extremely Large VLDL	Lipoprotein subclasses	Chylomicrons and extremely large VLDL (particle diameters from 75 nm upwards)	-0.0262465	0.0129752	0.0430995	0.0872376	1
UK Biobank (discovery)	Green-leafy vegetables (T3 v. T1)	Concentration of Very Large VLDL Particles	Lipoprotein subclasses	Very large VLDL (average diameter 64 nm)	-0.0472465	0.0127257	0.00020538	0.000862597	0.0345039
UK Biobank (discovery)	Green-leafy vegetables (T3 v. T1)	Total Lipids in Very Large VLDL	Lipoprotein subclasses	Very large VLDL (average diameter 64 nm)	-0.0463908	0.0127472	0.000273763	0.00109505	0.0459921
UK Biobank (discovery)	Green-leafy vegetables (T3 v. T1)	Phospholipids in Very Large VLDL	Lipoprotein subclasses	Very large VLDL (average diameter 64 nm)	-0.0409797	0.012807	0.00137645	0.00449911	0.231244
UK Biobank (discovery)	Green-leafy vegetables (T3 v. T1)	Cholesterol in Very Large VLDL	Lipoprotein subclasses	Very large VLDL (average diameter 64 nm)	-0.0381546	0.0130115	0.00336587	0.00942445	0.565467
UK Biobank (discovery)	Green-leafy vegetables (T3 v. T1)	Cholesteryl Esters in Very Large VLDL	Lipoprotein subclasses	Very large VLDL (average diameter 64 nm)	-0.0386608	0.013132	0.00324197	0.00939053	0.544651
UK Biobank (discovery)	Green-leafy vegetables (T3 v. T1)	Free Cholesterol in Very Large VLDL	Lipoprotein subclasses	Very large VLDL (average diameter 64 nm)	-0.0367259	0.0129052	0.00443198	0.0122061	0.744573
UK Biobank (discovery)	Green-leafy vegetables (T3 v. T1)	Triglycerides in Very Large VLDL	Lipoprotein subclasses	Very large VLDL (average diameter 64 nm)	-0.0506335	0.0126587	6.34946e-05	0.0002883	0.0106671
UK Biobank (discovery)	Green-leafy vegetables (T3 v. T1)	Concentration of Large VLDL Particles	Lipoprotein subclasses	Large VLDL (average diameter 53.6 nm)	-0.0445459	0.0128812	0.000544418	0.00198831	0.0914622
UK Biobank (discovery)	Green-leafy vegetables (T3 v. T1)	Total Lipids in Large VLDL	Lipoprotein subclasses	Large VLDL (average diameter 53.6 nm)	-0.0458118	0.0129069	0.000386601	0.00147611	0.064949
UK Biobank (discovery)	Green-leafy vegetables (T3 v. T1)	Phospholipids in Large VLDL	Lipoprotein subclasses	Large VLDL (average diameter 53.6 nm)	-0.0467798	0.0128256	0.00026529	0.00108704	0.0445687
UK Biobank (discovery)	Green-leafy vegetables (T3 v. T1)	Cholesterol in Large VLDL	Lipoprotein subclasses	Large VLDL (average diameter 53.6 nm)	-0.0367976	0.013084	0.00491988	0.0130701	0.82654
UK Biobank (discovery)	Green-leafy vegetables (T3 v. T1)	Cholesteryl Esters in Large VLDL	Lipoprotein subclasses	Large VLDL (average diameter 53.6 nm)	-0.0308921	0.0132858	0.0200664	0.0488573	1
UK Biobank (discovery)	Green-leafy vegetables (T3 v. T1)	Free Cholesterol in Large VLDL	Lipoprotein subclasses	Large VLDL (average diameter 53.6 nm)	-0.0432334	0.0128608	0.000775562	0.00271447	0.130294
UK Biobank (discovery)	Green-leafy vegetables (T3 v. T1)	Triglycerides in Large VLDL	Lipoprotein subclasses	Large VLDL (average diameter 53.6 nm)	-0.049378	0.0129038	0.000130127	0.000560545	0.0218613
UK Biobank (discovery)	Green-leafy vegetables (T3 v. T1)	Concentration of Medium VLDL Particles	Lipoprotein subclasses	Medium VLDL (average diameter 44.5 nm)	-0.0238123	0.0134945	0.077641	0.131754	1
UK Biobank (discovery)	Green-leafy vegetables (T3 v. T1)	Total Lipids in Medium VLDL	Lipoprotein subclasses	Medium VLDL (average diameter 44.5 nm)	-0.0272672	0.0134483	0.0426129	0.0872376	1
UK Biobank (discovery)	Green-leafy vegetables (T3 v. T1)	Phospholipids in Medium VLDL	Lipoprotein subclasses	Medium VLDL (average diameter 44.5 nm)	-0.0226451	0.013516	0.093859	0.154591	1
UK Biobank (discovery)	Green-leafy vegetables (T3 v. T1)	Cholesterol in Medium VLDL	Lipoprotein subclasses	Medium VLDL (average diameter 44.5 nm)	-0.00888363	0.0134368	0.508525	0.586255	1
UK Biobank (discovery)	Green-leafy vegetables (T3 v. T1)	Cholesteryl Esters in Medium VLDL	Lipoprotein subclasses	Medium VLDL (average diameter 44.5 nm)	-0.0036581	0.01329	0.783124	0.833566	1
UK Biobank (discovery)	Green-leafy vegetables (T3 v. T1)	Free Cholesterol in Medium VLDL	Lipoprotein subclasses	Medium VLDL (average diameter 44.5 nm)	-0.0169522	0.0135264	0.210117	0.291733	1
UK Biobank (discovery)	Green-leafy vegetables (T3 v. T1)	Triglycerides in Medium VLDL	Lipoprotein subclasses	Medium VLDL (average diameter 44.5 nm)	-0.0400552	0.0131143	0.00225728	0.00715516	0.379224
UK Biobank (discovery)	Green-leafy vegetables (T3 v. T1)	Concentration of Small VLDL Particles	Lipoprotein subclasses	Small VLDL (average diameter 36.8 nm)	-0.0241967	0.0133677	0.0702907	0.125626	1
UK Biobank (discovery)	Green-leafy vegetables (T3 v. T1)	Total Lipids in Small VLDL	Lipoprotein subclasses	Small VLDL (average diameter 36.8 nm)	-0.0227523	0.0133934	0.0893717	0.148658	1
UK Biobank (discovery)	Green-leafy vegetables (T3 v. T1)	Phospholipids in Small VLDL	Lipoprotein subclasses	Small VLDL (average diameter 36.8 nm)	-0.0192505	0.0135244	0.15463	0.229893	1
UK Biobank (discovery)	Green-leafy vegetables (T3 v. T1)	Cholesterol in Small VLDL	Lipoprotein subclasses	Small VLDL (average diameter 36.8 nm)	-0.0219291	0.0135264	0.104982	0.167971	1
UK Biobank (discovery)	Green-leafy vegetables (T3 v. T1)	Cholesteryl Esters in Small VLDL	Lipoprotein subclasses	Small VLDL (average diameter 36.8 nm)	-0.0242861	0.0134947	0.0719203	0.127054	1
UK Biobank (discovery)	Green-leafy vegetables (T3 v. T1)	Free Cholesterol in Small VLDL	Lipoprotein subclasses	Small VLDL (average diameter 36.8 nm)	-0.0169962	0.0135478	0.209657	0.291733	1
UK Biobank (discovery)	Green-leafy vegetables (T3 v. T1)	Triglycerides in Small VLDL	Lipoprotein subclasses	Small VLDL (average diameter 36.8 nm)	-0.0238167	0.0131436	0.0699879	0.125626	1
UK Biobank (discovery)	Green-leafy vegetables (T3 v. T1)	Concentration of Very Small VLDL Particles	Lipoprotein subclasses	Very small VLDL (average diameter 31.3 nm)	-0.00314691	0.0134475	0.814975	0.845159	1
UK Biobank (discovery)	Green-leafy vegetables (T3 v. T1)	Total Lipids in Very Small VLDL	Lipoprotein subclasses	Very small VLDL (average diameter 31.3 nm)	0.00384453	0.0134294	0.774668	0.833566	1
UK Biobank (discovery)	Green-leafy vegetables (T3 v. T1)	Phospholipids in Very Small VLDL	Lipoprotein subclasses	Very small VLDL (average diameter 31.3 nm)	0.00427531	0.013499	0.751463	0.814489	1
UK Biobank (discovery)	Green-leafy vegetables (T3 v. T1)	Cholesterol in Very Small VLDL	Lipoprotein subclasses	Very small VLDL (average diameter 31.3 nm)	0.00779526	0.0131224	0.552488	0.62294	1
UK Biobank (discovery)	Green-leafy vegetables (T3 v. T1)	Cholesteryl Esters in Very Small VLDL	Lipoprotein subclasses	Very small VLDL (average diameter 31.3 nm)	0.00910671	0.0129885	0.483222	0.566093	1
UK Biobank (discovery)	Green-leafy vegetables (T3 v. T1)	Free Cholesterol in Very Small VLDL	Lipoprotein subclasses	Very small VLDL (average diameter 31.3 nm)	0.0034312	0.0133885	0.797736	0.833566	1
UK Biobank (discovery)	Green-leafy vegetables (T3 v. T1)	Triglycerides in Very Small VLDL	Lipoprotein subclasses	Very small VLDL (average diameter 31.3 nm)	-0.0102331	0.0133638	0.443842	0.548275	1
UK Biobank (discovery)	Green-leafy vegetables (T3 v. T1)	Concentration of IDL Particles	Lipoprotein subclasses	IDL (average diameter 28.6 nm)	-0.016829	0.0132902	0.205424	0.291733	1
UK Biobank (discovery)	Green-leafy vegetables (T3 v. T1)	Total Lipids in IDL	Lipoprotein subclasses	IDL (average diameter 28.6 nm)	0.00120785	0.0129661	0.925781	0.936935	1
UK Biobank (discovery)	Green-leafy vegetables (T3 v. T1)	Phospholipids in IDL	Lipoprotein subclasses	IDL (average diameter 28.6 nm)	0.00846174	0.0129607	0.51384	0.587246	1
UK Biobank (discovery)	Green-leafy vegetables (T3 v. T1)	Cholesterol in IDL	Lipoprotein subclasses	IDL (average diameter 28.6 nm)	-0.000557673	0.0129024	0.965525	0.971306	1
UK Biobank (discovery)	Green-leafy vegetables (T3 v. T1)	Cholesteryl Esters in IDL	Lipoprotein subclasses	IDL (average diameter 28.6 nm)	-0.00280162	0.0129077	0.82817	0.853574	1
UK Biobank (discovery)	Green-leafy vegetables (T3 v. T1)	Free Cholesterol in IDL	Lipoprotein subclasses	IDL (average diameter 28.6 nm)	0.00587734	0.0129332	0.649517	0.727459	1
UK Biobank (discovery)	Green-leafy vegetables (T3 v. T1)	Triglycerides in IDL	Lipoprotein subclasses	IDL (average diameter 28.6 nm)	-0.00843325	0.0134561	0.530844	0.60258	1
UK Biobank (discovery)	Green-leafy vegetables (T3 v. T1)	Concentration of Large LDL Particles	Lipoprotein subclasses	Large LDL (average diameter 25.5 nm)	-0.00891527	0.0135152	0.509484	0.586255	1
UK Biobank (discovery)	Green-leafy vegetables (T3 v. T1)	Total Lipids in Large LDL	Lipoprotein subclasses	Large LDL (average diameter 25.5 nm)	-0.0116538	0.0134041	0.38462	0.489517	1
UK Biobank (discovery)	Green-leafy vegetables (T3 v. T1)	Phospholipids in Large LDL	Lipoprotein subclasses	Large LDL (average diameter 25.5 nm)	-0.0154893	0.0133939	0.247506	0.330008	1
UK Biobank (discovery)	Green-leafy vegetables (T3 v. T1)	Cholesterol in Large LDL	Lipoprotein subclasses	Large LDL (average diameter 25.5 nm)	-0.009713	0.0133727	0.467642	0.566093	1
UK Biobank (discovery)	Green-leafy vegetables (T3 v. T1)	Cholesteryl Esters in Large LDL	Lipoprotein subclasses	Large LDL (average diameter 25.5 nm)	-0.00970053	0.013431	0.470147	0.566093	1
UK Biobank (discovery)	Green-leafy vegetables (T3 v. T1)	Free Cholesterol in Large LDL	Lipoprotein subclasses	Large LDL (average diameter 25.5 nm)	-0.00978569	0.0132058	0.458689	0.56248	1
UK Biobank (discovery)	Green-leafy vegetables (T3 v. T1)	Triglycerides in Large LDL	Lipoprotein subclasses	Large LDL (average diameter 25.5 nm)	-0.0202056	0.0134287	0.132419	0.20224	1
UK Biobank (discovery)	Green-leafy vegetables (T3 v. T1)	Concentration of Medium LDL Particles	Lipoprotein subclasses	Medium LDL (average diameter 23 nm)	-0.0269415	0.0135414	0.046647	0.0903842	1
UK Biobank (discovery)	Green-leafy vegetables (T3 v. T1)	Total Lipids in Medium LDL	Lipoprotein subclasses	Medium LDL (average diameter 23 nm)	-0.0289216	0.0135709	0.0330838	0.0730291	1
UK Biobank (discovery)	Green-leafy vegetables (T3 v. T1)	Phospholipids in Medium LDL	Lipoprotein subclasses	Medium LDL (average diameter 23 nm)	-0.0311517	0.0136014	0.0220082	0.0520758	1
UK Biobank (discovery)	Green-leafy vegetables (T3 v. T1)	Cholesterol in Medium LDL	Lipoprotein subclasses	Medium LDL (average diameter 23 nm)	-0.0274988	0.0135633	0.0426239	0.0872376	1
UK Biobank (discovery)	Green-leafy vegetables (T3 v. T1)	Cholesteryl Esters in Medium LDL	Lipoprotein subclasses	Medium LDL (average diameter 23 nm)	-0.0290632	0.0135316	0.0317357	0.071088	1
UK Biobank (discovery)	Green-leafy vegetables (T3 v. T1)	Free Cholesterol in Medium LDL	Lipoprotein subclasses	Medium LDL (average diameter 23 nm)	-0.0220368	0.0135635	0.104233	0.167971	1
UK Biobank (discovery)	Green-leafy vegetables (T3 v. T1)	Triglycerides in Medium LDL	Lipoprotein subclasses	Medium LDL (average diameter 23 nm)	-0.0292035	0.0133159	0.0283046	0.064259	1
UK Biobank (discovery)	Green-leafy vegetables (T3 v. T1)	Concentration of Small LDL Particles	Lipoprotein subclasses	Small LDL (average diameter 18.7 nm)	-0.02708	0.0135725	0.0460265	0.0903842	1
UK Biobank (discovery)	Green-leafy vegetables (T3 v. T1)	Total Lipids in Small LDL	Lipoprotein subclasses	Small LDL (average diameter 18.7 nm)	-0.0268463	0.0135908	0.0482393	0.0920933	1
UK Biobank (discovery)	Green-leafy vegetables (T3 v. T1)	Phospholipids in Small LDL	Lipoprotein subclasses	Small LDL (average diameter 18.7 nm)	-0.02499	0.0136464	0.0670706	0.123823	1
UK Biobank (discovery)	Green-leafy vegetables (T3 v. T1)	Cholesterol in Small LDL	Lipoprotein subclasses	Small LDL (average diameter 18.7 nm)	-0.0262323	0.0135721	0.0532665	0.0994308	1
UK Biobank (discovery)	Green-leafy vegetables (T3 v. T1)	Cholesteryl Esters in Small LDL	Lipoprotein subclasses	Small LDL (average diameter 18.7 nm)	-0.0269268	0.0135439	0.0468061	0.0903842	1
UK Biobank (discovery)	Green-leafy vegetables (T3 v. T1)	Free Cholesterol in Small LDL	Lipoprotein subclasses	Small LDL (average diameter 18.7 nm)	-0.0233183	0.0136047	0.0865396	0.145387	1
UK Biobank (discovery)	Green-leafy vegetables (T3 v. T1)	Triglycerides in Small LDL	Lipoprotein subclasses	Small LDL (average diameter 18.7 nm)	-0.0305518	0.0132061	0.0207026	0.0496863	1
UK Biobank (discovery)	Green-leafy vegetables (T3 v. T1)	Concentration of Very Large HDL Particles	Lipoprotein subclasses	Very large HDL (average diameter 14.3 nm)	0.0527286	0.0116684	6.23544e-06	3.61226e-05	0.00104755
UK Biobank (discovery)	Green-leafy vegetables (T3 v. T1)	Total Lipids in Very Large HDL	Lipoprotein subclasses	Very large HDL (average diameter 14.3 nm)	0.0582685	0.0116334	5.50466e-07	4.20356e-06	9.24783e-05
UK Biobank (discovery)	Green-leafy vegetables (T3 v. T1)	Phospholipids in Very Large HDL	Lipoprotein subclasses	Very large HDL (average diameter 14.3 nm)	0.0616	0.0116829	1.35229e-07	1.13592e-06	2.27184e-05
UK Biobank (discovery)	Green-leafy vegetables (T3 v. T1)	Cholesterol in Very Large HDL	Lipoprotein subclasses	Very large HDL (average diameter 14.3 nm)	0.0528791	0.0115808	4.985e-06	2.991e-05	0.00083748
UK Biobank (discovery)	Green-leafy vegetables (T3 v. T1)	Cholesteryl Esters in Very Large HDL	Lipoprotein subclasses	Very large HDL (average diameter 14.3 nm)	0.0573712	0.0114508	5.46171e-07	4.20356e-06	9.17567e-05
UK Biobank (discovery)	Green-leafy vegetables (T3 v. T1)	Free Cholesterol in Very Large HDL	Lipoprotein subclasses	Very large HDL (average diameter 14.3 nm)	0.0364129	0.0122465	0.00294766	0.00868785	0.495207
UK Biobank (discovery)	Green-leafy vegetables (T3 v. T1)	Triglycerides in Very Large HDL	Lipoprotein subclasses	Very large HDL (average diameter 14.3 nm)	0.00163497	0.0137028	0.905025	0.921935	1
UK Biobank (discovery)	Green-leafy vegetables (T3 v. T1)	Concentration of Large HDL Particles	Lipoprotein subclasses	Large HDL (average diameter 12.1 nm)	0.0678457	0.01131	2.0073e-09	3.37226e-08	3.37226e-07
UK Biobank (discovery)	Green-leafy vegetables (T3 v. T1)	Total Lipids in Large HDL	Lipoprotein subclasses	Large HDL (average diameter 12.1 nm)	0.0689348	0.0113988	1.48462e-09	2.77129e-08	2.49416e-07
UK Biobank (discovery)	Green-leafy vegetables (T3 v. T1)	Phospholipids in Large HDL	Lipoprotein subclasses	Large HDL (average diameter 12.1 nm)	0.0708537	0.0115333	8.15985e-10	1.71357e-08	1.37085e-07
UK Biobank (discovery)	Green-leafy vegetables (T3 v. T1)	Cholesterol in Large HDL	Lipoprotein subclasses	Large HDL (average diameter 12.1 nm)	0.0660806	0.0113081	5.15e-09	7.21e-08	8.652e-07
UK Biobank (discovery)	Green-leafy vegetables (T3 v. T1)	Cholesteryl Esters in Large HDL	Lipoprotein subclasses	Large HDL (average diameter 12.1 nm)	0.0655505	0.0113091	6.83638e-09	8.20366e-08	1.14851e-06
UK Biobank (discovery)	Green-leafy vegetables (T3 v. T1)	Free Cholesterol in Large HDL	Lipoprotein subclasses	Large HDL (average diameter 12.1 nm)	0.0664708	0.0113732	5.12313e-09	7.21e-08	8.60685e-07
UK Biobank (discovery)	Green-leafy vegetables (T3 v. T1)	Triglycerides in Large HDL	Lipoprotein subclasses	Large HDL (average diameter 12.1 nm)	0.0177422	0.0134019	0.185559	0.271077	1
UK Biobank (discovery)	Green-leafy vegetables (T3 v. T1)	Concentration of Medium HDL Particles	Lipoprotein subclasses	Medium HDL (average diameter 10.9 nm)	0.0569976	0.0124733	4.90285e-06	2.991e-05	0.000823678
UK Biobank (discovery)	Green-leafy vegetables (T3 v. T1)	Total Lipids in Medium HDL	Lipoprotein subclasses	Medium HDL (average diameter 10.9 nm)	0.0561955	0.0126315	8.65935e-06	4.69281e-05	0.00145477
UK Biobank (discovery)	Green-leafy vegetables (T3 v. T1)	Phospholipids in Medium HDL	Lipoprotein subclasses	Medium HDL (average diameter 10.9 nm)	0.0554424	0.0127753	1.42978e-05	7.2789e-05	0.00240204
UK Biobank (discovery)	Green-leafy vegetables (T3 v. T1)	Cholesterol in Medium HDL	Lipoprotein subclasses	Medium HDL (average diameter 10.9 nm)	0.0582852	0.0123907	2.56084e-06	1.79259e-05	0.000430222
UK Biobank (discovery)	Green-leafy vegetables (T3 v. T1)	Cholesteryl Esters in Medium HDL	Lipoprotein subclasses	Medium HDL (average diameter 10.9 nm)	0.0576897	0.0124349	3.50735e-06	2.26629e-05	0.000589235
UK Biobank (discovery)	Green-leafy vegetables (T3 v. T1)	Free Cholesterol in Medium HDL	Lipoprotein subclasses	Medium HDL (average diameter 10.9 nm)	0.0590661	0.0122779	1.50947e-06	1.10257e-05	0.000253591
UK Biobank (discovery)	Green-leafy vegetables (T3 v. T1)	Triglycerides in Medium HDL	Lipoprotein subclasses	Medium HDL (average diameter 10.9 nm)	-0.0142346	0.0134744	0.290784	0.378696	1
UK Biobank (discovery)	Green-leafy vegetables (T3 v. T1)	Concentration of Small HDL Particles	Lipoprotein subclasses	Small HDL (average diameter 8.7 nm)	-0.00499594	0.0136914	0.715191	0.785308	1
UK Biobank (discovery)	Green-leafy vegetables (T3 v. T1)	Total Lipids in Small HDL	Lipoprotein subclasses	Small HDL (average diameter 8.7 nm)	0.00161467	0.0135968	0.905471	0.921935	1
UK Biobank (discovery)	Green-leafy vegetables (T3 v. T1)	Phospholipids in Small HDL	Lipoprotein subclasses	Small HDL (average diameter 8.7 nm)	0.00960466	0.0135368	0.478006	0.566093	1
UK Biobank (discovery)	Green-leafy vegetables (T3 v. T1)	Cholesterol in Small HDL	Lipoprotein subclasses	Small HDL (average diameter 8.7 nm)	0.000211528	0.0137043	0.987685	0.987685	1
UK Biobank (discovery)	Green-leafy vegetables (T3 v. T1)	Cholesteryl Esters in Small HDL	Lipoprotein subclasses	Small HDL (average diameter 8.7 nm)	-0.00350934	0.0137698	0.798834	0.833566	1
UK Biobank (discovery)	Green-leafy vegetables (T3 v. T1)	Free Cholesterol in Small HDL	Lipoprotein subclasses	Small HDL (average diameter 8.7 nm)	0.0104054	0.0134612	0.439531	0.546972	1
UK Biobank (discovery)	Green-leafy vegetables (T3 v. T1)	Triglycerides in Small HDL	Lipoprotein subclasses	Small HDL (average diameter 8.7 nm)	-0.0409441	0.0128093	0.00139258	0.00449911	0.233954
UK Biobank (discovery)	Other vegetables (T3 v. T1)	Total Cholesterol	Cholesterol	NA	0.00456052	0.0142714	0.749307	0.796731	1
UK Biobank (discovery)	Other vegetables (T3 v. T1)	Total Cholesterol Minus HDL-C	Cholesterol	NA	-0.0168051	0.0147198	0.253599	0.361056	1
UK Biobank (discovery)	Other vegetables (T3 v. T1)	Remnant Cholesterol (Non-HDL, Non-LDL -Cholesterol)	Cholesterol	NA	-0.0315142	0.0146748	0.0317599	0.0666958	1
UK Biobank (discovery)	Other vegetables (T3 v. T1)	VLDL Cholesterol	Cholesterol	NA	-0.0419187	0.0147851	0.00458213	0.011843	0.769798
UK Biobank (discovery)	Other vegetables (T3 v. T1)	Clinical LDL Cholesterol	Cholesterol	NA	-0.00781777	0.0147211	0.595382	0.694612	1
UK Biobank (discovery)	Other vegetables (T3 v. T1)	LDL Cholesterol	Cholesterol	NA	-0.0023476	0.0147984	0.873954	0.904007	1
UK Biobank (discovery)	Other vegetables (T3 v. T1)	HDL Cholesterol	Cholesterol	NA	0.0523627	0.0129091	4.99649e-05	0.000190775	0.0083941
UK Biobank (discovery)	Other vegetables (T3 v. T1)	Total Triglycerides	Triglycerides	NA	-0.0661062	0.0142489	3.50638e-06	1.63631e-05	0.000589073
UK Biobank (discovery)	Other vegetables (T3 v. T1)	Triglycerides in VLDL	Triglycerides	NA	-0.0672181	0.0141422	2.01148e-06	1.20689e-05	0.000337929
UK Biobank (discovery)	Other vegetables (T3 v. T1)	Triglycerides in LDL	Triglycerides	NA	-0.0281065	0.0146788	0.0555298	0.100312	1
UK Biobank (discovery)	Other vegetables (T3 v. T1)	Triglycerides in HDL	Triglycerides	NA	-0.0698646	0.0148057	2.3816e-06	1.29067e-05	0.000400109
UK Biobank (discovery)	Other vegetables (T3 v. T1)	Total Phospholipids in Lipoprotein Particles	Phospholipids	NA	-0.000125588	0.0141724	0.99293	0.99293	1
UK Biobank (discovery)	Other vegetables (T3 v. T1)	Phospholipids in VLDL	Phospholipids	NA	-0.0513376	0.0145873	0.000433153	0.00137301	0.0727697
UK Biobank (discovery)	Other vegetables (T3 v. T1)	Phospholipids in LDL	Phospholipids	NA	-0.00850973	0.014829	0.566068	0.672568	1
UK Biobank (discovery)	Other vegetables (T3 v. T1)	Phospholipids in HDL	Phospholipids	NA	0.0284385	0.0133896	0.0336824	0.0686926	1
UK Biobank (discovery)	Other vegetables (T3 v. T1)	Total Esterified Cholesterol	Cholesteryl esters	NA	0.00812625	0.014206	0.567305	0.672568	1
UK Biobank (discovery)	Other vegetables (T3 v. T1)	Cholesteryl Esters in VLDL	Cholesteryl esters	NA	-0.03709	0.0148129	0.0122879	0.0290755	1
UK Biobank (discovery)	Other vegetables (T3 v. T1)	Cholesteryl Esters in LDL	Cholesteryl esters	NA	-0.00464505	0.0148366	0.754222	0.796914	1
UK Biobank (discovery)	Other vegetables (T3 v. T1)	Cholesteryl Esters in HDL	Cholesteryl esters	NA	0.056385	0.0129551	1.35063e-05	5.53429e-05	0.00226906
UK Biobank (discovery)	Other vegetables (T3 v. T1)	Total Free Cholesterol	Free cholesterol	NA	-0.00472177	0.014441	0.743693	0.796731	1
UK Biobank (discovery)	Other vegetables (T3 v. T1)	Free Cholesterol in VLDL	Free cholesterol	NA	-0.047061	0.0146696	0.00133752	0.00368365	0.224703
UK Biobank (discovery)	Other vegetables (T3 v. T1)	Free Cholesterol in LDL	Free cholesterol	NA	0.00351574	0.0146607	0.810481	0.845719	1
UK Biobank (discovery)	Other vegetables (T3 v. T1)	Free Cholesterol in HDL	Free cholesterol	NA	0.0379346	0.0129099	0.0033011	0.00866539	0.554585
UK Biobank (discovery)	Other vegetables (T3 v. T1)	Total Lipids in Lipoprotein Particles	Total lipids	NA	-0.0180008	0.0146691	0.219784	0.326758	1
UK Biobank (discovery)	Other vegetables (T3 v. T1)	Total Lipids in VLDL	Total lipids	NA	-0.0583504	0.0144499	5.399e-05	0.000201563	0.00907033
UK Biobank (discovery)	Other vegetables (T3 v. T1)	Total Lipids in LDL	Total lipids	NA	-0.00582244	0.0148264	0.694538	0.774105	1
UK Biobank (discovery)	Other vegetables (T3 v. T1)	Total Lipids in HDL	Total lipids	NA	0.0357409	0.013204	0.0067961	0.0167904	1
UK Biobank (discovery)	Other vegetables (T3 v. T1)	Total Concentration of Lipoprotein Particles	Lipoprotein particle concentrations	NA	0.0272758	0.0140137	0.0516176	0.095294	1
UK Biobank (discovery)	Other vegetables (T3 v. T1)	Concentration of VLDL Particles	Lipoprotein particle concentrations	NA	-0.0395324	0.0147637	0.00741671	0.0178001	1
UK Biobank (discovery)	Other vegetables (T3 v. T1)	Concentration of LDL Particles	Lipoprotein particle concentrations	NA	-0.00704438	0.0148503	0.635247	0.725997	1
UK Biobank (discovery)	Other vegetables (T3 v. T1)	Concentration of HDL Particles	Lipoprotein particle concentrations	NA	0.0306846	0.0140004	0.0284075	0.0604108	1
UK Biobank (discovery)	Other vegetables (T3 v. T1)	Average Diameter for VLDL Particles	Lipoprotein particle sizes	NA	-0.0647477	0.0136208	2.00593e-06	1.20689e-05	0.000336996
UK Biobank (discovery)	Other vegetables (T3 v. T1)	Average Diameter for LDL Particles	Lipoprotein particle sizes	NA	0.100833	0.0145258	3.94075e-12	8.27557e-11	6.62046e-10
UK Biobank (discovery)	Other vegetables (T3 v. T1)	Average Diameter for HDL Particles	Lipoprotein particle sizes	NA	0.0436631	0.0126603	0.000563656	0.00172171	0.0946941
UK Biobank (discovery)	Other vegetables (T3 v. T1)	Phosphoglycerides	Other lipids	NA	0.0115905	0.0141873	0.413955	0.530873	1
UK Biobank (discovery)	Other vegetables (T3 v. T1)	Total Cholines	Other lipids	NA	0.0149378	0.0140328	0.287115	0.388994	1
UK Biobank (discovery)	Other vegetables (T3 v. T1)	Phosphatidylcholines	Other lipids	NA	0.0113507	0.0140333	0.418614	0.532781	1
UK Biobank (discovery)	Other vegetables (T3 v. T1)	Sphingomyelins	Other lipids	NA	0.00516852	0.0138675	0.709369	0.774105	1
UK Biobank (discovery)	Other vegetables (T3 v. T1)	Apolipoprotein B	Apolipoproteins	NA	-0.0161328	0.0148162	0.276222	0.380371	1
UK Biobank (discovery)	Other vegetables (T3 v. T1)	Apolipoprotein A1	Apolipoproteins	NA	0.0281831	0.0135631	0.0377235	0.0728454	1
UK Biobank (discovery)	Other vegetables (T3 v. T1)	Total Fatty Acids	Fatty acids	NA	-0.0157501	0.0147899	0.28692	0.388994	1
UK Biobank (discovery)	Other vegetables (T3 v. T1)	Degree of Unsaturation	Fatty acids	NA	0.253657	0.0138709	2.24413e-74	3.77014e-72	3.77014e-72
UK Biobank (discovery)	Other vegetables (T3 v. T1)	Omega-3 Fatty Acids	Fatty acids	NA	0.198437	0.0146455	1.00713e-41	5.63991e-40	1.69197e-39
UK Biobank (discovery)	Other vegetables (T3 v. T1)	Omega-6 Fatty Acids	Fatty acids	NA	0.0273068	0.0146983	0.0632021	0.111768	1
UK Biobank (discovery)	Other vegetables (T3 v. T1)	Polyunsaturated Fatty Acids	Fatty acids	NA	0.0773132	0.0146249	1.25446e-07	1.17083e-06	2.1075e-05
UK Biobank (discovery)	Other vegetables (T3 v. T1)	Monounsaturated Fatty Acids	Fatty acids	NA	-0.0493664	0.0145656	0.00070159	0.00206784	0.117867
UK Biobank (discovery)	Other vegetables (T3 v. T1)	Saturated Fatty Acids	Fatty acids	NA	-0.0690305	0.0147003	2.6643e-06	1.35637e-05	0.000447602
UK Biobank (discovery)	Other vegetables (T3 v. T1)	Linoleic Acid	Fatty acids	NA	0.0148909	0.0148133	0.314789	0.416413	1
UK Biobank (discovery)	Other vegetables (T3 v. T1)	Docosahexaenoic Acid	Fatty acids	NA	0.217378	0.0142798	3.60283e-52	3.02638e-50	6.05275e-50
UK Biobank (discovery)	Other vegetables (T3 v. T1)	Alanine	Amino acids	NA	-0.0406979	0.0150906	0.00700205	0.0170485	1
UK Biobank (discovery)	Other vegetables (T3 v. T1)	Glutamine	Amino acids	NA	-0.0340158	0.0151232	0.0245024	0.0534598	1
UK Biobank (discovery)	Other vegetables (T3 v. T1)	Glycine	Amino acids	NA	-0.0169339	0.0143145	0.23682	0.345963	1
UK Biobank (discovery)	Other vegetables (T3 v. T1)	Histidine	Amino acids	NA	0.0117869	0.0152565	0.439777	0.555507	1
UK Biobank (discovery)	Other vegetables (T3 v. T1)	Total Concentration of Branched-Chain Amino Acids (Leucine + Isoleucine + Valine)	Amino acids	Branched-chain amino acids	0.0262641	0.0143567	0.067349	0.116646	1
UK Biobank (discovery)	Other vegetables (T3 v. T1)	Isoleucine	Amino acids	Branched-chain amino acids	-0.00548751	0.0146877	0.708694	0.774105	1
UK Biobank (discovery)	Other vegetables (T3 v. T1)	Leucine	Amino acids	Branched-chain amino acids	-0.00747555	0.0143329	0.601976	0.697462	1
UK Biobank (discovery)	Other vegetables (T3 v. T1)	Valine	Amino acids	Branched-chain amino acids	0.0572842	0.0143887	6.87008e-05	0.000245569	0.0115417
UK Biobank (discovery)	Other vegetables (T3 v. T1)	Phenylalanine	Amino acids	Aromatic amino acids	-0.0544775	0.0152085	0.000341365	0.00110287	0.0573494
UK Biobank (discovery)	Other vegetables (T3 v. T1)	Tyrosine	Amino acids	Aromatic amino acids	-0.0209442	0.0149837	0.162184	0.247699	1
UK Biobank (discovery)	Other vegetables (T3 v. T1)	Glucose	Glycolysis related metabolites	NA	0.0167536	0.0146404	0.252489	0.361056	1
UK Biobank (discovery)	Other vegetables (T3 v. T1)	Lactate	Glycolysis related metabolites	NA	-0.0324123	0.0152579	0.0336515	0.0686926	1
UK Biobank (discovery)	Other vegetables (T3 v. T1)	Pyruvate	Glycolysis related metabolites	NA	-0.00225807	0.0152755	0.882483	0.904007	1
UK Biobank (discovery)	Other vegetables (T3 v. T1)	Citrate	Glycolysis related metabolites	NA	0.00843419	0.0149436	0.572484	0.672568	1
UK Biobank (discovery)	Other vegetables (T3 v. T1)	3-Hydroxybutyrate	Ketone bodies	NA	0.108408	0.0151633	8.88038e-13	2.13129e-11	1.4919e-10
UK Biobank (discovery)	Other vegetables (T3 v. T1)	Acetate	Ketone bodies	NA	0.0719997	0.0152495	2.35045e-06	1.29067e-05	0.000394876
UK Biobank (discovery)	Other vegetables (T3 v. T1)	Acetoacetate	Ketone bodies	NA	0.113875	0.01514	5.5399e-14	1.55117e-12	9.30703e-12
UK Biobank (discovery)	Other vegetables (T3 v. T1)	Acetone	Ketone bodies	NA	0.122947	0.015202	6.27137e-16	2.10718e-14	1.05359e-13
UK Biobank (discovery)	Other vegetables (T3 v. T1)	Creatinine	Fluid balance	NA	-0.0612033	0.0130077	2.54579e-06	1.33654e-05	0.000427693
UK Biobank (discovery)	Other vegetables (T3 v. T1)	Albumin	Fluid balance	NA	0.131045	0.0150292	2.91347e-18	1.22366e-16	4.89463e-16
UK Biobank (discovery)	Other vegetables (T3 v. T1)	Glycoprotein Acetyls	Inflammation	NA	-0.061793	0.0141759	1.31004e-05	5.50215e-05	0.00220086
UK Biobank (discovery)	Other vegetables (T3 v. T1)	Concentration of Chylomicrons and Extremely Large VLDL Particles	Lipoprotein subclasses	Chylomicrons and extremely large VLDL (particle diameters from 75 nm upwards)	-0.0754868	0.0141193	9.02776e-08	8.92155e-07	1.51666e-05
UK Biobank (discovery)	Other vegetables (T3 v. T1)	Total Lipids in Chylomicrons and Extremely Large VLDL	Lipoprotein subclasses	Chylomicrons and extremely large VLDL (particle diameters from 75 nm upwards)	-0.0815689	0.0141414	8.08111e-09	1.13135e-07	1.35763e-06
UK Biobank (discovery)	Other vegetables (T3 v. T1)	Phospholipids in Chylomicrons and Extremely Large VLDL	Lipoprotein subclasses	Chylomicrons and extremely large VLDL (particle diameters from 75 nm upwards)	-0.0729575	0.0140373	2.03164e-07	1.7964e-06	3.41316e-05
UK Biobank (discovery)	Other vegetables (T3 v. T1)	Cholesterol in Chylomicrons and Extremely Large VLDL	Lipoprotein subclasses	Chylomicrons and extremely large VLDL (particle diameters from 75 nm upwards)	-0.0779533	0.0141458	3.59773e-08	4.31727e-07	6.04418e-06
UK Biobank (discovery)	Other vegetables (T3 v. T1)	Cholesteryl Esters in Chylomicrons and Extremely Large VLDL	Lipoprotein subclasses	Chylomicrons and extremely large VLDL (particle diameters from 75 nm upwards)	-0.0846984	0.0141663	2.26788e-09	3.81005e-08	3.81005e-07
UK Biobank (discovery)	Other vegetables (T3 v. T1)	Free Cholesterol in Chylomicrons and Extremely Large VLDL	Lipoprotein subclasses	Chylomicrons and extremely large VLDL (particle diameters from 75 nm upwards)	-0.0652533	0.0141864	4.24515e-06	1.92753e-05	0.000713185
UK Biobank (discovery)	Other vegetables (T3 v. T1)	Triglycerides in Chylomicrons and Extremely Large VLDL	Lipoprotein subclasses	Chylomicrons and extremely large VLDL (particle diameters from 75 nm upwards)	-0.0874605	0.0142292	7.99925e-10	1.49319e-08	1.34387e-07
UK Biobank (discovery)	Other vegetables (T3 v. T1)	Concentration of Very Large VLDL Particles	Lipoprotein subclasses	Very large VLDL (average diameter 64 nm)	-0.0765505	0.0139588	4.18504e-08	4.68725e-07	7.03087e-06
UK Biobank (discovery)	Other vegetables (T3 v. T1)	Total Lipids in Very Large VLDL	Lipoprotein subclasses	Very large VLDL (average diameter 64 nm)	-0.0787218	0.013982	1.81288e-08	2.3428e-07	3.04564e-06
UK Biobank (discovery)	Other vegetables (T3 v. T1)	Phospholipids in Very Large VLDL	Lipoprotein subclasses	Very large VLDL (average diameter 64 nm)	-0.0754578	0.0140476	7.85192e-08	8.24451e-07	1.31912e-05
UK Biobank (discovery)	Other vegetables (T3 v. T1)	Cholesterol in Very Large VLDL	Lipoprotein subclasses	Very large VLDL (average diameter 64 nm)	-0.0664454	0.014273	3.24577e-06	1.60137e-05	0.000545289
UK Biobank (discovery)	Other vegetables (T3 v. T1)	Cholesteryl Esters in Very Large VLDL	Lipoprotein subclasses	Very large VLDL (average diameter 64 nm)	-0.0619266	0.0144058	1.72218e-05	6.88873e-05	0.00289327
UK Biobank (discovery)	Other vegetables (T3 v. T1)	Free Cholesterol in Very Large VLDL	Lipoprotein subclasses	Very large VLDL (average diameter 64 nm)	-0.0679643	0.0141559	1.58399e-06	1.06444e-05	0.000266111
UK Biobank (discovery)	Other vegetables (T3 v. T1)	Triglycerides in Very Large VLDL	Lipoprotein subclasses	Very large VLDL (average diameter 64 nm)	-0.0817385	0.0138849	3.9701e-09	6.06342e-08	6.66976e-07
UK Biobank (discovery)	Other vegetables (T3 v. T1)	Concentration of Large VLDL Particles	Lipoprotein subclasses	Large VLDL (average diameter 53.6 nm)	-0.0666994	0.0141306	2.36459e-06	1.29067e-05	0.000397252
UK Biobank (discovery)	Other vegetables (T3 v. T1)	Total Lipids in Large VLDL	Lipoprotein subclasses	Large VLDL (average diameter 53.6 nm)	-0.0675227	0.0141588	1.85887e-06	1.20112e-05	0.000312291
UK Biobank (discovery)	Other vegetables (T3 v. T1)	Phospholipids in Large VLDL	Lipoprotein subclasses	Large VLDL (average diameter 53.6 nm)	-0.0699473	0.0140693	6.66903e-07	4.87129e-06	0.00011204
UK Biobank (discovery)	Other vegetables (T3 v. T1)	Cholesterol in Large VLDL	Lipoprotein subclasses	Large VLDL (average diameter 53.6 nm)	-0.0554808	0.0143537	0.000111157	0.00038905	0.0186744
UK Biobank (discovery)	Other vegetables (T3 v. T1)	Cholesteryl Esters in Large VLDL	Lipoprotein subclasses	Large VLDL (average diameter 53.6 nm)	-0.0474294	0.0145753	0.00113862	0.00318814	0.191289
UK Biobank (discovery)	Other vegetables (T3 v. T1)	Free Cholesterol in Large VLDL	Lipoprotein subclasses	Large VLDL (average diameter 53.6 nm)	-0.0625616	0.0141085	9.26301e-06	4.09522e-05	0.00155619
UK Biobank (discovery)	Other vegetables (T3 v. T1)	Triglycerides in Large VLDL	Lipoprotein subclasses	Large VLDL (average diameter 53.6 nm)	-0.0708926	0.0141553	5.51955e-07	4.41564e-06	9.27285e-05
UK Biobank (discovery)	Other vegetables (T3 v. T1)	Concentration of Medium VLDL Particles	Lipoprotein subclasses	Medium VLDL (average diameter 44.5 nm)	-0.0303328	0.0148052	0.0404898	0.0765953	1
UK Biobank (discovery)	Other vegetables (T3 v. T1)	Total Lipids in Medium VLDL	Lipoprotein subclasses	Medium VLDL (average diameter 44.5 nm)	-0.0356032	0.0147544	0.0158237	0.0369221	1
UK Biobank (discovery)	Other vegetables (T3 v. T1)	Phospholipids in Medium VLDL	Lipoprotein subclasses	Medium VLDL (average diameter 44.5 nm)	-0.0309288	0.0148287	0.0370094	0.0722975	1
UK Biobank (discovery)	Other vegetables (T3 v. T1)	Cholesterol in Medium VLDL	Lipoprotein subclasses	Medium VLDL (average diameter 44.5 nm)	-0.00734138	0.0147421	0.618496	0.711694	1
UK Biobank (discovery)	Other vegetables (T3 v. T1)	Cholesteryl Esters in Medium VLDL	Lipoprotein subclasses	Medium VLDL (average diameter 44.5 nm)	0.004663	0.014581	0.749122	0.796731	1
UK Biobank (discovery)	Other vegetables (T3 v. T1)	Free Cholesterol in Medium VLDL	Lipoprotein subclasses	Medium VLDL (average diameter 44.5 nm)	-0.0234518	0.0148402	0.11405	0.179069	1
UK Biobank (discovery)	Other vegetables (T3 v. T1)	Triglycerides in Medium VLDL	Lipoprotein subclasses	Medium VLDL (average diameter 44.5 nm)	-0.0500877	0.0143877	0.000499584	0.00155426	0.08393
UK Biobank (discovery)	Other vegetables (T3 v. T1)	Concentration of Small VLDL Particles	Lipoprotein subclasses	Small VLDL (average diameter 36.8 nm)	-0.024392	0.0146664	0.0962965	0.154074	1
UK Biobank (discovery)	Other vegetables (T3 v. T1)	Total Lipids in Small VLDL	Lipoprotein subclasses	Small VLDL (average diameter 36.8 nm)	-0.0246234	0.0146945	0.0938083	0.151536	1
UK Biobank (discovery)	Other vegetables (T3 v. T1)	Phospholipids in Small VLDL	Lipoprotein subclasses	Small VLDL (average diameter 36.8 nm)	-0.017427	0.0148383	0.240217	0.3479	1
UK Biobank (discovery)	Other vegetables (T3 v. T1)	Cholesterol in Small VLDL	Lipoprotein subclasses	Small VLDL (average diameter 36.8 nm)	-0.0224782	0.0148404	0.129868	0.202017	1
UK Biobank (discovery)	Other vegetables (T3 v. T1)	Cholesteryl Esters in Small VLDL	Lipoprotein subclasses	Small VLDL (average diameter 36.8 nm)	-0.0271235	0.0148056	0.0669625	0.116646	1
UK Biobank (discovery)	Other vegetables (T3 v. T1)	Free Cholesterol in Small VLDL	Lipoprotein subclasses	Small VLDL (average diameter 36.8 nm)	-0.0136249	0.014864	0.35934	0.467978	1
UK Biobank (discovery)	Other vegetables (T3 v. T1)	Triglycerides in Small VLDL	Lipoprotein subclasses	Small VLDL (average diameter 36.8 nm)	-0.0268791	0.0144204	0.062334	0.111405	1
UK Biobank (discovery)	Other vegetables (T3 v. T1)	Concentration of Very Small VLDL Particles	Lipoprotein subclasses	Very small VLDL (average diameter 31.3 nm)	-0.0354665	0.0147527	0.0162183	0.0373243	1
UK Biobank (discovery)	Other vegetables (T3 v. T1)	Total Lipids in Very Small VLDL	Lipoprotein subclasses	Very small VLDL (average diameter 31.3 nm)	-0.0312474	0.0147331	0.0339374	0.0686926	1
UK Biobank (discovery)	Other vegetables (T3 v. T1)	Phospholipids in Very Small VLDL	Lipoprotein subclasses	Very small VLDL (average diameter 31.3 nm)	-0.0303284	0.0148095	0.0405773	0.0765953	1
UK Biobank (discovery)	Other vegetables (T3 v. T1)	Cholesterol in Very Small VLDL	Lipoprotein subclasses	Very small VLDL (average diameter 31.3 nm)	-0.0302804	0.0143964	0.0354432	0.0708864	1
UK Biobank (discovery)	Other vegetables (T3 v. T1)	Cholesteryl Esters in Very Small VLDL	Lipoprotein subclasses	Very small VLDL (average diameter 31.3 nm)	-0.0287133	0.0142495	0.0439084	0.0819623	1
UK Biobank (discovery)	Other vegetables (T3 v. T1)	Free Cholesterol in Very Small VLDL	Lipoprotein subclasses	Very small VLDL (average diameter 31.3 nm)	-0.0329096	0.0146881	0.0250603	0.0539759	1
UK Biobank (discovery)	Other vegetables (T3 v. T1)	Triglycerides in Very Small VLDL	Lipoprotein subclasses	Very small VLDL (average diameter 31.3 nm)	-0.0248131	0.0146615	0.0905798	0.147742	1
UK Biobank (discovery)	Other vegetables (T3 v. T1)	Concentration of IDL Particles	Lipoprotein subclasses	IDL (average diameter 28.6 nm)	-0.0334757	0.0145805	0.0216861	0.0479377	1
UK Biobank (discovery)	Other vegetables (T3 v. T1)	Total Lipids in IDL	Lipoprotein subclasses	IDL (average diameter 28.6 nm)	-0.0143315	0.0142255	0.313722	0.416413	1
UK Biobank (discovery)	Other vegetables (T3 v. T1)	Phospholipids in IDL	Lipoprotein subclasses	IDL (average diameter 28.6 nm)	-0.00529548	0.0142198	0.709596	0.774105	1
UK Biobank (discovery)	Other vegetables (T3 v. T1)	Cholesterol in IDL	Lipoprotein subclasses	IDL (average diameter 28.6 nm)	-0.0141167	0.0141556	0.318651	0.418229	1
UK Biobank (discovery)	Other vegetables (T3 v. T1)	Cholesteryl Esters in IDL	Lipoprotein subclasses	IDL (average diameter 28.6 nm)	-0.0171989	0.0141613	0.224565	0.330938	1
UK Biobank (discovery)	Other vegetables (T3 v. T1)	Free Cholesterol in IDL	Lipoprotein subclasses	IDL (average diameter 28.6 nm)	-0.00532588	0.0141896	0.707412	0.774105	1
UK Biobank (discovery)	Other vegetables (T3 v. T1)	Triglycerides in IDL	Lipoprotein subclasses	IDL (average diameter 28.6 nm)	-0.0253057	0.0147627	0.0865074	0.142483	1
UK Biobank (discovery)	Other vegetables (T3 v. T1)	Concentration of Large LDL Particles	Lipoprotein subclasses	Large LDL (average diameter 25.5 nm)	0.00971711	0.0148281	0.512267	0.619143	1
UK Biobank (discovery)	Other vegetables (T3 v. T1)	Total Lipids in Large LDL	Lipoprotein subclasses	Large LDL (average diameter 25.5 nm)	-0.0005926	0.0147063	0.967858	0.973653	1
UK Biobank (discovery)	Other vegetables (T3 v. T1)	Phospholipids in Large LDL	Lipoprotein subclasses	Large LDL (average diameter 25.5 nm)	-0.0111189	0.0146951	0.449269	0.563263	1
UK Biobank (discovery)	Other vegetables (T3 v. T1)	Cholesterol in Large LDL	Lipoprotein subclasses	Large LDL (average diameter 25.5 nm)	0.00487025	0.0146719	0.739933	0.796731	1
UK Biobank (discovery)	Other vegetables (T3 v. T1)	Cholesteryl Esters in Large LDL	Lipoprotein subclasses	Large LDL (average diameter 25.5 nm)	0.00599355	0.0147358	0.684207	0.771454	1
UK Biobank (discovery)	Other vegetables (T3 v. T1)	Free Cholesterol in Large LDL	Lipoprotein subclasses	Large LDL (average diameter 25.5 nm)	0.00190527	0.0144887	0.895381	0.91166	1
UK Biobank (discovery)	Other vegetables (T3 v. T1)	Triglycerides in Large LDL	Lipoprotein subclasses	Large LDL (average diameter 25.5 nm)	-0.0257108	0.014733	0.0809735	0.136035	1
UK Biobank (discovery)	Other vegetables (T3 v. T1)	Concentration of Medium LDL Particles	Lipoprotein subclasses	Medium LDL (average diameter 23 nm)	-0.0352713	0.0148565	0.0175958	0.0399471	1
UK Biobank (discovery)	Other vegetables (T3 v. T1)	Total Lipids in Medium LDL	Lipoprotein subclasses	Medium LDL (average diameter 23 nm)	-0.0163752	0.0148899	0.271449	0.376888	1
UK Biobank (discovery)	Other vegetables (T3 v. T1)	Phospholipids in Medium LDL	Lipoprotein subclasses	Medium LDL (average diameter 23 nm)	-0.00987526	0.0149237	0.508157	0.618625	1
UK Biobank (discovery)	Other vegetables (T3 v. T1)	Cholesterol in Medium LDL	Lipoprotein subclasses	Medium LDL (average diameter 23 nm)	-0.0168407	0.0148814	0.257784	0.363931	1
UK Biobank (discovery)	Other vegetables (T3 v. T1)	Cholesteryl Esters in Medium LDL	Lipoprotein subclasses	Medium LDL (average diameter 23 nm)	-0.0244896	0.0148464	0.0990482	0.156982	1
UK Biobank (discovery)	Other vegetables (T3 v. T1)	Free Cholesterol in Medium LDL	Lipoprotein subclasses	Medium LDL (average diameter 23 nm)	0.00446694	0.0148816	0.764053	0.802256	1
UK Biobank (discovery)	Other vegetables (T3 v. T1)	Triglycerides in Medium LDL	Lipoprotein subclasses	Medium LDL (average diameter 23 nm)	-0.0263278	0.0146098	0.0715425	0.122381	1
UK Biobank (discovery)	Other vegetables (T3 v. T1)	Concentration of Small LDL Particles	Lipoprotein subclasses	Small LDL (average diameter 18.7 nm)	-0.0267805	0.0148911	0.0721172	0.122381	1
UK Biobank (discovery)	Other vegetables (T3 v. T1)	Total Lipids in Small LDL	Lipoprotein subclasses	Small LDL (average diameter 18.7 nm)	-0.00846254	0.0149118	0.570374	0.672568	1
UK Biobank (discovery)	Other vegetables (T3 v. T1)	Phospholipids in Small LDL	Lipoprotein subclasses	Small LDL (average diameter 18.7 nm)	0.006359	0.0149727	0.671053	0.761735	1
UK Biobank (discovery)	Other vegetables (T3 v. T1)	Cholesterol in Small LDL	Lipoprotein subclasses	Small LDL (average diameter 18.7 nm)	-0.0105155	0.0148912	0.480094	0.593057	1
UK Biobank (discovery)	Other vegetables (T3 v. T1)	Cholesteryl Esters in Small LDL	Lipoprotein subclasses	Small LDL (average diameter 18.7 nm)	-0.0187735	0.01486	0.206469	0.309703	1
UK Biobank (discovery)	Other vegetables (T3 v. T1)	Free Cholesterol in Small LDL	Lipoprotein subclasses	Small LDL (average diameter 18.7 nm)	0.0107049	0.0149268	0.473282	0.588973	1
UK Biobank (discovery)	Other vegetables (T3 v. T1)	Triglycerides in Small LDL	Lipoprotein subclasses	Small LDL (average diameter 18.7 nm)	-0.0396923	0.0144885	0.00615502	0.0154335	1
UK Biobank (discovery)	Other vegetables (T3 v. T1)	Concentration of Very Large HDL Particles	Lipoprotein subclasses	Very large HDL (average diameter 14.3 nm)	0.0390685	0.0128039	0.00228015	0.00608041	0.383066
UK Biobank (discovery)	Other vegetables (T3 v. T1)	Total Lipids in Very Large HDL	Lipoprotein subclasses	Very large HDL (average diameter 14.3 nm)	0.0436406	0.0127658	0.000630249	0.00189075	0.105882
UK Biobank (discovery)	Other vegetables (T3 v. T1)	Phospholipids in Very Large HDL	Lipoprotein subclasses	Very large HDL (average diameter 14.3 nm)	0.0421391	0.0128208	0.00101435	0.00293813	0.170411
UK Biobank (discovery)	Other vegetables (T3 v. T1)	Cholesterol in Very Large HDL	Lipoprotein subclasses	Very large HDL (average diameter 14.3 nm)	0.0479208	0.0127069	0.000162696	0.000557816	0.027333
UK Biobank (discovery)	Other vegetables (T3 v. T1)	Cholesteryl Esters in Very Large HDL	Lipoprotein subclasses	Very large HDL (average diameter 14.3 nm)	0.0554794	0.0125641	1.00969e-05	4.34945e-05	0.00169628
UK Biobank (discovery)	Other vegetables (T3 v. T1)	Free Cholesterol in Very Large HDL	Lipoprotein subclasses	Very large HDL (average diameter 14.3 nm)	0.0194591	0.0134373	0.147588	0.227476	1
UK Biobank (discovery)	Other vegetables (T3 v. T1)	Triglycerides in Very Large HDL	Lipoprotein subclasses	Very large HDL (average diameter 14.3 nm)	-0.0290019	0.0150332	0.0537145	0.0980874	1
UK Biobank (discovery)	Other vegetables (T3 v. T1)	Concentration of Large HDL Particles	Lipoprotein subclasses	Large HDL (average diameter 12.1 nm)	0.0524115	0.0124118	2.41944e-05	9.45271e-05	0.00406466
UK Biobank (discovery)	Other vegetables (T3 v. T1)	Total Lipids in Large HDL	Lipoprotein subclasses	Large HDL (average diameter 12.1 nm)	0.0503612	0.0125095	5.68887e-05	0.000207768	0.00955731
UK Biobank (discovery)	Other vegetables (T3 v. T1)	Phospholipids in Large HDL	Lipoprotein subclasses	Large HDL (average diameter 12.1 nm)	0.0472951	0.0126578	0.00018692	0.000615737	0.0314026
UK Biobank (discovery)	Other vegetables (T3 v. T1)	Cholesterol in Large HDL	Lipoprotein subclasses	Large HDL (average diameter 12.1 nm)	0.0576965	0.0124087	3.3362e-06	1.60137e-05	0.000560481
UK Biobank (discovery)	Other vegetables (T3 v. T1)	Cholesteryl Esters in Large HDL	Lipoprotein subclasses	Large HDL (average diameter 12.1 nm)	0.0608021	0.0124093	9.63834e-07	6.74683e-06	0.000161924
UK Biobank (discovery)	Other vegetables (T3 v. T1)	Free Cholesterol in Large HDL	Lipoprotein subclasses	Large HDL (average diameter 12.1 nm)	0.0466413	0.0124814	0.000186615	0.000615737	0.0313513
UK Biobank (discovery)	Other vegetables (T3 v. T1)	Triglycerides in Large HDL	Lipoprotein subclasses	Large HDL (average diameter 12.1 nm)	-0.0413393	0.0147026	0.00493054	0.0125505	0.82833
UK Biobank (discovery)	Other vegetables (T3 v. T1)	Concentration of Medium HDL Particles	Lipoprotein subclasses	Medium HDL (average diameter 10.9 nm)	0.0285542	0.013688	0.0369788	0.0722975	1
UK Biobank (discovery)	Other vegetables (T3 v. T1)	Total Lipids in Medium HDL	Lipoprotein subclasses	Medium HDL (average diameter 10.9 nm)	0.0240609	0.0138618	0.0826113	0.137413	1
UK Biobank (discovery)	Other vegetables (T3 v. T1)	Phospholipids in Medium HDL	Lipoprotein subclasses	Medium HDL (average diameter 10.9 nm)	0.01567	0.0140196	0.263695	0.369174	1
UK Biobank (discovery)	Other vegetables (T3 v. T1)	Cholesterol in Medium HDL	Lipoprotein subclasses	Medium HDL (average diameter 10.9 nm)	0.0421259	0.0135966	0.00194809	0.00527869	0.327278
UK Biobank (discovery)	Other vegetables (T3 v. T1)	Cholesteryl Esters in Medium HDL	Lipoprotein subclasses	Medium HDL (average diameter 10.9 nm)	0.0446536	0.0136449	0.00106678	0.00303762	0.17922
UK Biobank (discovery)	Other vegetables (T3 v. T1)	Free Cholesterol in Medium HDL	Lipoprotein subclasses	Medium HDL (average diameter 10.9 nm)	0.0317909	0.0134738	0.0183069	0.0410075	1
UK Biobank (discovery)	Other vegetables (T3 v. T1)	Triglycerides in Medium HDL	Lipoprotein subclasses	Medium HDL (average diameter 10.9 nm)	-0.0756301	0.0147783	3.1094e-07	2.61189e-06	5.22379e-05
UK Biobank (discovery)	Other vegetables (T3 v. T1)	Concentration of Small HDL Particles	Lipoprotein subclasses	Small HDL (average diameter 8.7 nm)	0.0012627	0.0150215	0.933009	0.94425	1
UK Biobank (discovery)	Other vegetables (T3 v. T1)	Total Lipids in Small HDL	Lipoprotein subclasses	Small HDL (average diameter 8.7 nm)	-0.0152226	0.0149174	0.307518	0.413304	1
UK Biobank (discovery)	Other vegetables (T3 v. T1)	Phospholipids in Small HDL	Lipoprotein subclasses	Small HDL (average diameter 8.7 nm)	-0.0203771	0.0148515	0.170056	0.257381	1
UK Biobank (discovery)	Other vegetables (T3 v. T1)	Cholesterol in Small HDL	Lipoprotein subclasses	Small HDL (average diameter 8.7 nm)	0.0103095	0.0150355	0.492922	0.604459	1
UK Biobank (discovery)	Other vegetables (T3 v. T1)	Cholesteryl Esters in Small HDL	Lipoprotein subclasses	Small HDL (average diameter 8.7 nm)	0.0131092	0.0151073	0.385543	0.498241	1
UK Biobank (discovery)	Other vegetables (T3 v. T1)	Free Cholesterol in Small HDL	Lipoprotein subclasses	Small HDL (average diameter 8.7 nm)	0.00224557	0.014769	0.879151	0.904007	1
UK Biobank (discovery)	Other vegetables (T3 v. T1)	Triglycerides in Small HDL	Lipoprotein subclasses	Small HDL (average diameter 8.7 nm)	-0.0699699	0.0140509	6.39538e-07	4.87129e-06	0.000107442
UK Biobank (discovery)	Berries (T3 v. T1)	Total Cholesterol	Cholesterol	NA	-0.0234822	0.0156947	0.134613	0.211355	1
UK Biobank (discovery)	Berries (T3 v. T1)	Total Cholesterol Minus HDL-C	Cholesterol	NA	-0.02341	0.0161881	0.14815	0.222225	1
UK Biobank (discovery)	Berries (T3 v. T1)	Remnant Cholesterol (Non-HDL, Non-LDL -Cholesterol)	Cholesterol	NA	-0.0204901	0.0161394	0.204247	0.278972	1
UK Biobank (discovery)	Berries (T3 v. T1)	VLDL Cholesterol	Cholesterol	NA	-0.0280915	0.0162612	0.0840828	0.148694	1
UK Biobank (discovery)	Berries (T3 v. T1)	Clinical LDL Cholesterol	Cholesterol	NA	-0.0236557	0.0161893	0.143971	0.217902	1
UK Biobank (discovery)	Berries (T3 v. T1)	LDL Cholesterol	Cholesterol	NA	-0.0245404	0.0162742	0.131579	0.210164	1
UK Biobank (discovery)	Berries (T3 v. T1)	HDL Cholesterol	Cholesterol	NA	-0.0078405	0.0142	0.58085	0.64363	1
UK Biobank (discovery)	Berries (T3 v. T1)	Total Triglycerides	Triglycerides	NA	-0.0426998	0.0156734	0.00644583	0.0235923	1
UK Biobank (discovery)	Berries (T3 v. T1)	Triglycerides in VLDL	Triglycerides	NA	-0.0435423	0.0155561	0.00512806	0.0205123	0.861515
UK Biobank (discovery)	Berries (T3 v. T1)	Triglycerides in LDL	Triglycerides	NA	-0.033896	0.016143	0.0357594	0.0760453	1
UK Biobank (discovery)	Berries (T3 v. T1)	Triglycerides in HDL	Triglycerides	NA	-0.035737	0.0162866	0.028223	0.0638097	1
UK Biobank (discovery)	Berries (T3 v. T1)	Total Phospholipids in Lipoprotein Particles	Phospholipids	NA	-0.0341412	0.0155853	0.0284865	0.0638097	1
UK Biobank (discovery)	Berries (T3 v. T1)	Phospholipids in VLDL	Phospholipids	NA	-0.0344687	0.0160442	0.0316919	0.0700558	1
UK Biobank (discovery)	Berries (T3 v. T1)	Phospholipids in LDL	Phospholipids	NA	-0.0275475	0.0163078	0.0911859	0.159575	1
UK Biobank (discovery)	Berries (T3 v. T1)	Phospholipids in HDL	Phospholipids	NA	-0.0191057	0.0147259	0.194495	0.267829	1
UK Biobank (discovery)	Berries (T3 v. T1)	Total Esterified Cholesterol	Cholesteryl esters	NA	-0.0241544	0.0156227	0.122088	0.200621	1
UK Biobank (discovery)	Berries (T3 v. T1)	Cholesteryl Esters in VLDL	Cholesteryl esters	NA	-0.0245017	0.0162916	0.132603	0.210164	1
UK Biobank (discovery)	Berries (T3 v. T1)	Cholesteryl Esters in LDL	Cholesteryl esters	NA	-0.0272479	0.0163161	0.0949282	0.164412	1
UK Biobank (discovery)	Berries (T3 v. T1)	Cholesteryl Esters in HDL	Cholesteryl esters	NA	-0.0109018	0.0142511	0.444291	0.521964	1
UK Biobank (discovery)	Berries (T3 v. T1)	Total Free Cholesterol	Free cholesterol	NA	-0.0210082	0.0158813	0.185903	0.260264	1
UK Biobank (discovery)	Berries (T3 v. T1)	Free Cholesterol in VLDL	Free cholesterol	NA	-0.0318934	0.0161345	0.0480804	0.094835	1
UK Biobank (discovery)	Berries (T3 v. T1)	Free Cholesterol in LDL	Free cholesterol	NA	-0.0166564	0.016123	0.301574	0.378093	1
UK Biobank (discovery)	Berries (T3 v. T1)	Free Cholesterol in HDL	Free cholesterol	NA	0.00319233	0.0141995	0.822121	0.867723	1
UK Biobank (discovery)	Berries (T3 v. T1)	Total Lipids in Lipoprotein Particles	Total lipids	NA	-0.0357183	0.0161317	0.0268235	0.0625881	1
UK Biobank (discovery)	Berries (T3 v. T1)	Total Lipids in VLDL	Total lipids	NA	-0.0366756	0.0158938	0.0210302	0.051957	1
UK Biobank (discovery)	Berries (T3 v. T1)	Total Lipids in LDL	Total lipids	NA	-0.0266561	0.016305	0.10209	0.175012	1
UK Biobank (discovery)	Berries (T3 v. T1)	Total Lipids in HDL	Total lipids	NA	-0.0159381	0.0145224	0.272438	0.352074	1
UK Biobank (discovery)	Berries (T3 v. T1)	Total Concentration of Lipoprotein Particles	Lipoprotein particle concentrations	NA	-0.0524774	0.01541	0.000661365	0.00411516	0.111109
UK Biobank (discovery)	Berries (T3 v. T1)	Concentration of VLDL Particles	Lipoprotein particle concentrations	NA	-0.0232065	0.0162377	0.152962	0.224291	1
UK Biobank (discovery)	Berries (T3 v. T1)	Concentration of LDL Particles	Lipoprotein particle concentrations	NA	-0.0162268	0.0163317	0.320434	0.398763	1
UK Biobank (discovery)	Berries (T3 v. T1)	Concentration of HDL Particles	Lipoprotein particle concentrations	NA	-0.0519823	0.0153957	0.000735113	0.00441068	0.123499
UK Biobank (discovery)	Berries (T3 v. T1)	Average Diameter for VLDL Particles	Lipoprotein particle sizes	NA	-0.0550833	0.0149815	0.000236551	0.00170884	0.0397405
UK Biobank (discovery)	Berries (T3 v. T1)	Average Diameter for LDL Particles	Lipoprotein particle sizes	NA	0.0218329	0.015985	0.171998	0.243508	1
UK Biobank (discovery)	Berries (T3 v. T1)	Average Diameter for HDL Particles	Lipoprotein particle sizes	NA	0.0455014	0.0139235	0.00108426	0.00593279	0.182156
UK Biobank (discovery)	Berries (T3 v. T1)	Phosphoglycerides	Other lipids	NA	-0.0297444	0.015602	0.0566004	0.105654	1
UK Biobank (discovery)	Berries (T3 v. T1)	Total Cholines	Other lipids	NA	-0.0315695	0.0154321	0.0407927	0.0835752	1
UK Biobank (discovery)	Berries (T3 v. T1)	Phosphatidylcholines	Other lipids	NA	-0.0246477	0.0154329	0.110253	0.185226	1
UK Biobank (discovery)	Berries (T3 v. T1)	Sphingomyelins	Other lipids	NA	-0.00848515	0.0152509	0.577962	0.64363	1
UK Biobank (discovery)	Berries (T3 v. T1)	Apolipoprotein B	Apolipoproteins	NA	-0.0173295	0.0162943	0.287549	0.365971	1
UK Biobank (discovery)	Berries (T3 v. T1)	Apolipoprotein A1	Apolipoproteins	NA	-0.0342904	0.014916	0.0215163	0.0523874	1
UK Biobank (discovery)	Berries (T3 v. T1)	Total Fatty Acids	Fatty acids	NA	-0.0440578	0.016264	0.00675347	0.0235923	1
UK Biobank (discovery)	Berries (T3 v. T1)	Degree of Unsaturation	Fatty acids	NA	0.168805	0.0152985	2.8981e-28	2.43441e-26	4.86882e-26
UK Biobank (discovery)	Berries (T3 v. T1)	Omega-3 Fatty Acids	Fatty acids	NA	0.174458	0.0161211	2.985e-27	1.6716e-25	5.0148e-25
UK Biobank (discovery)	Berries (T3 v. T1)	Omega-6 Fatty Acids	Fatty acids	NA	-0.0635577	0.016162	8.42042e-05	0.00076932	0.0141463
UK Biobank (discovery)	Berries (T3 v. T1)	Polyunsaturated Fatty Acids	Fatty acids	NA	-0.00411977	0.01609	0.797917	0.848418	1
UK Biobank (discovery)	Berries (T3 v. T1)	Monounsaturated Fatty Acids	Fatty acids	NA	-0.0780852	0.016016	1.09017e-06	1.83149e-05	0.000183149
UK Biobank (discovery)	Berries (T3 v. T1)	Saturated Fatty Acids	Fatty acids	NA	-0.0483545	0.0161696	0.00278755	0.0130086	0.468308
UK Biobank (discovery)	Berries (T3 v. T1)	Linoleic Acid	Fatty acids	NA	-0.0745874	0.0162867	4.67281e-06	7.13665e-05	0.000785031
UK Biobank (discovery)	Berries (T3 v. T1)	Docosahexaenoic Acid	Fatty acids	NA	0.181294	0.0157254	1.06689e-30	1.79237e-28	1.79237e-28
UK Biobank (discovery)	Berries (T3 v. T1)	Alanine	Amino acids	NA	0.0138356	0.0165976	0.404516	0.485419	1
UK Biobank (discovery)	Berries (T3 v. T1)	Glutamine	Amino acids	NA	-0.0741736	0.0166285	8.19623e-06	0.000105921	0.00137697
UK Biobank (discovery)	Berries (T3 v. T1)	Glycine	Amino acids	NA	-0.0107966	0.0157427	0.492834	0.568067	1
UK Biobank (discovery)	Berries (T3 v. T1)	Histidine	Amino acids	NA	-0.00356871	0.0167787	0.831567	0.867723	1
UK Biobank (discovery)	Berries (T3 v. T1)	Total Concentration of Branched-Chain Amino Acids (Leucine + Isoleucine + Valine)	Amino acids	Branched-chain amino acids	-0.00868407	0.0157896	0.582332	0.64363	1
UK Biobank (discovery)	Berries (T3 v. T1)	Isoleucine	Amino acids	Branched-chain amino acids	-0.0220368	0.0161525	0.172484	0.243508	1
UK Biobank (discovery)	Berries (T3 v. T1)	Leucine	Amino acids	Branched-chain amino acids	-0.0295038	0.0157621	0.0612395	0.111829	1
UK Biobank (discovery)	Berries (T3 v. T1)	Valine	Amino acids	Branched-chain amino acids	0.0091971	0.0158275	0.561187	0.632747	1
UK Biobank (discovery)	Berries (T3 v. T1)	Phenylalanine	Amino acids	Aromatic amino acids	-0.0366561	0.0167276	0.0284321	0.0638097	1
UK Biobank (discovery)	Berries (T3 v. T1)	Tyrosine	Amino acids	Aromatic amino acids	-0.0183652	0.0164787	0.26508	0.345221	1
UK Biobank (discovery)	Berries (T3 v. T1)	Glucose	Glycolysis related metabolites	NA	-0.0305519	0.0161004	0.0577595	0.106633	1
UK Biobank (discovery)	Berries (T3 v. T1)	Lactate	Glycolysis related metabolites	NA	0.0547861	0.0167786	0.00109474	0.00593279	0.183917
UK Biobank (discovery)	Berries (T3 v. T1)	Pyruvate	Glycolysis related metabolites	NA	0.0432272	0.0167979	0.0100754	0.0313455	1
UK Biobank (discovery)	Berries (T3 v. T1)	Citrate	Glycolysis related metabolites	NA	-0.0329474	0.0164335	0.0449824	0.0910488	1
UK Biobank (discovery)	Berries (T3 v. T1)	3-Hydroxybutyrate	Ketone bodies	NA	-0.00454334	0.0166876	0.785425	0.840455	1
UK Biobank (discovery)	Berries (T3 v. T1)	Acetate	Ketone bodies	NA	0.0424601	0.0167745	0.0113703	0.0329348	1
UK Biobank (discovery)	Berries (T3 v. T1)	Acetoacetate	Ketone bodies	NA	-0.0342047	0.0166622	0.0400958	0.0831616	1
UK Biobank (discovery)	Berries (T3 v. T1)	Acetone	Ketone bodies	NA	-0.0130154	0.0167332	0.436682	0.516638	1
UK Biobank (discovery)	Berries (T3 v. T1)	Creatinine	Fluid balance	NA	-0.0392327	0.0143082	0.00611001	0.0235923	1
UK Biobank (discovery)	Berries (T3 v. T1)	Albumin	Fluid balance	NA	0.0200593	0.0165453	0.225373	0.300497	1
UK Biobank (discovery)	Berries (T3 v. T1)	Glycoprotein Acetyls	Inflammation	NA	-0.080271	0.0155885	2.62716e-07	4.90403e-06	4.41363e-05
UK Biobank (discovery)	Berries (T3 v. T1)	Concentration of Chylomicrons and Extremely Large VLDL Particles	Lipoprotein subclasses	Chylomicrons and extremely large VLDL (particle diameters from 75 nm upwards)	-0.048866	0.0155318	0.00165546	0.00869115	0.278117
UK Biobank (discovery)	Berries (T3 v. T1)	Total Lipids in Chylomicrons and Extremely Large VLDL	Lipoprotein subclasses	Chylomicrons and extremely large VLDL (particle diameters from 75 nm upwards)	-0.0539215	0.0155566	0.000528584	0.00341546	0.088802
UK Biobank (discovery)	Berries (T3 v. T1)	Phospholipids in Chylomicrons and Extremely Large VLDL	Lipoprotein subclasses	Chylomicrons and extremely large VLDL (particle diameters from 75 nm upwards)	-0.0566467	0.0154405	0.00024412	0.00170884	0.0410122
UK Biobank (discovery)	Berries (T3 v. T1)	Cholesterol in Chylomicrons and Extremely Large VLDL	Lipoprotein subclasses	Chylomicrons and extremely large VLDL (particle diameters from 75 nm upwards)	-0.0668796	0.0155595	1.7254e-05	0.000207048	0.00289867
UK Biobank (discovery)	Berries (T3 v. T1)	Cholesteryl Esters in Chylomicrons and Extremely Large VLDL	Lipoprotein subclasses	Chylomicrons and extremely large VLDL (particle diameters from 75 nm upwards)	-0.0696406	0.0155829	7.88089e-06	0.000105921	0.00132399
UK Biobank (discovery)	Berries (T3 v. T1)	Free Cholesterol in Chylomicrons and Extremely Large VLDL	Lipoprotein subclasses	Chylomicrons and extremely large VLDL (particle diameters from 75 nm upwards)	-0.0591072	0.0156031	0.000152006	0.00127685	0.025537
UK Biobank (discovery)	Berries (T3 v. T1)	Triglycerides in Chylomicrons and Extremely Large VLDL	Lipoprotein subclasses	Chylomicrons and extremely large VLDL (particle diameters from 75 nm upwards)	-0.0480351	0.0156547	0.00215357	0.0109636	0.3618
UK Biobank (discovery)	Berries (T3 v. T1)	Concentration of Very Large VLDL Particles	Lipoprotein subclasses	Very large VLDL (average diameter 64 nm)	-0.04513	0.0153558	0.00329537	0.0149628	0.553622
UK Biobank (discovery)	Berries (T3 v. T1)	Total Lipids in Very Large VLDL	Lipoprotein subclasses	Very large VLDL (average diameter 64 nm)	-0.0441939	0.0153818	0.00406654	0.0175174	0.683179
UK Biobank (discovery)	Berries (T3 v. T1)	Phospholipids in Very Large VLDL	Lipoprotein subclasses	Very large VLDL (average diameter 64 nm)	-0.0434288	0.0154534	0.00495197	0.020291	0.83193
UK Biobank (discovery)	Berries (T3 v. T1)	Cholesterol in Very Large VLDL	Lipoprotein subclasses	Very large VLDL (average diameter 64 nm)	-0.0454776	0.0156997	0.003773	0.0166807	0.633865
UK Biobank (discovery)	Berries (T3 v. T1)	Cholesteryl Esters in Very Large VLDL	Lipoprotein subclasses	Very large VLDL (average diameter 64 nm)	-0.0481422	0.0158449	0.00238056	0.0117627	0.399933
UK Biobank (discovery)	Berries (T3 v. T1)	Free Cholesterol in Very Large VLDL	Lipoprotein subclasses	Very large VLDL (average diameter 64 nm)	-0.0406141	0.0155716	0.00910512	0.0288615	1
UK Biobank (discovery)	Berries (T3 v. T1)	Triglycerides in Very Large VLDL	Lipoprotein subclasses	Very large VLDL (average diameter 64 nm)	-0.0458983	0.0152754	0.00266002	0.0127681	0.446883
UK Biobank (discovery)	Berries (T3 v. T1)	Concentration of Large VLDL Particles	Lipoprotein subclasses	Large VLDL (average diameter 53.6 nm)	-0.0422066	0.0155434	0.00662267	0.0235923	1
UK Biobank (discovery)	Berries (T3 v. T1)	Total Lipids in Large VLDL	Lipoprotein subclasses	Large VLDL (average diameter 53.6 nm)	-0.0410987	0.0155746	0.00832291	0.026906	1
UK Biobank (discovery)	Berries (T3 v. T1)	Phospholipids in Large VLDL	Lipoprotein subclasses	Large VLDL (average diameter 53.6 nm)	-0.0441654	0.0154763	0.00432324	0.0181576	0.726304
UK Biobank (discovery)	Berries (T3 v. T1)	Cholesterol in Large VLDL	Lipoprotein subclasses	Large VLDL (average diameter 53.6 nm)	-0.0368152	0.0157877	0.0197113	0.0501742	1
UK Biobank (discovery)	Berries (T3 v. T1)	Cholesteryl Esters in Large VLDL	Lipoprotein subclasses	Large VLDL (average diameter 53.6 nm)	-0.0313748	0.0160309	0.0503378	0.0960995	1
UK Biobank (discovery)	Berries (T3 v. T1)	Free Cholesterol in Large VLDL	Lipoprotein subclasses	Large VLDL (average diameter 53.6 nm)	-0.0419466	0.0155186	0.00687497	0.0235923	1
UK Biobank (discovery)	Berries (T3 v. T1)	Triglycerides in Large VLDL	Lipoprotein subclasses	Large VLDL (average diameter 53.6 nm)	-0.0426359	0.0155712	0.00618187	0.0235923	1
UK Biobank (discovery)	Berries (T3 v. T1)	Concentration of Medium VLDL Particles	Lipoprotein subclasses	Medium VLDL (average diameter 44.5 nm)	-0.0311263	0.0162823	0.0559269	0.10557	1
UK Biobank (discovery)	Berries (T3 v. T1)	Total Lipids in Medium VLDL	Lipoprotein subclasses	Medium VLDL (average diameter 44.5 nm)	-0.0320091	0.0162267	0.0485465	0.094835	1
UK Biobank (discovery)	Berries (T3 v. T1)	Phospholipids in Medium VLDL	Lipoprotein subclasses	Medium VLDL (average diameter 44.5 nm)	-0.0282883	0.0163083	0.0828218	0.148022	1
UK Biobank (discovery)	Berries (T3 v. T1)	Cholesterol in Medium VLDL	Lipoprotein subclasses	Medium VLDL (average diameter 44.5 nm)	-0.0153889	0.0162127	0.342529	0.416992	1
UK Biobank (discovery)	Berries (T3 v. T1)	Cholesteryl Esters in Medium VLDL	Lipoprotein subclasses	Medium VLDL (average diameter 44.5 nm)	-0.010976	0.0160355	0.493678	0.568067	1
UK Biobank (discovery)	Berries (T3 v. T1)	Free Cholesterol in Medium VLDL	Lipoprotein subclasses	Medium VLDL (average diameter 44.5 nm)	-0.0206078	0.0163209	0.206719	0.280072	1
UK Biobank (discovery)	Berries (T3 v. T1)	Triglycerides in Medium VLDL	Lipoprotein subclasses	Medium VLDL (average diameter 44.5 nm)	-0.0406049	0.0158242	0.0102918	0.0314367	1
UK Biobank (discovery)	Berries (T3 v. T1)	Concentration of Small VLDL Particles	Lipoprotein subclasses	Small VLDL (average diameter 36.8 nm)	-0.0240429	0.0161297	0.136074	0.211671	1
UK Biobank (discovery)	Berries (T3 v. T1)	Total Lipids in Small VLDL	Lipoprotein subclasses	Small VLDL (average diameter 36.8 nm)	-0.0249251	0.0161606	0.123	0.200621	1
UK Biobank (discovery)	Berries (T3 v. T1)	Phospholipids in Small VLDL	Lipoprotein subclasses	Small VLDL (average diameter 36.8 nm)	-0.0232972	0.0163184	0.153398	0.224291	1
UK Biobank (discovery)	Berries (T3 v. T1)	Cholesterol in Small VLDL	Lipoprotein subclasses	Small VLDL (average diameter 36.8 nm)	-0.0227659	0.016321	0.16306	0.234138	1
UK Biobank (discovery)	Berries (T3 v. T1)	Cholesteryl Esters in Small VLDL	Lipoprotein subclasses	Small VLDL (average diameter 36.8 nm)	-0.0241711	0.0162829	0.137698	0.212231	1
UK Biobank (discovery)	Berries (T3 v. T1)	Free Cholesterol in Small VLDL	Lipoprotein subclasses	Small VLDL (average diameter 36.8 nm)	-0.0201621	0.0163467	0.217434	0.292231	1
UK Biobank (discovery)	Berries (T3 v. T1)	Triglycerides in Small VLDL	Lipoprotein subclasses	Small VLDL (average diameter 36.8 nm)	-0.0243608	0.0158592	0.12453	0.201165	1
UK Biobank (discovery)	Berries (T3 v. T1)	Concentration of Very Small VLDL Particles	Lipoprotein subclasses	Very small VLDL (average diameter 31.3 nm)	0.000823066	0.0162257	0.959544	0.965474	1
UK Biobank (discovery)	Berries (T3 v. T1)	Total Lipids in Very Small VLDL	Lipoprotein subclasses	Very small VLDL (average diameter 31.3 nm)	0.0011791	0.0162039	0.941992	0.95912	1
UK Biobank (discovery)	Berries (T3 v. T1)	Phospholipids in Very Small VLDL	Lipoprotein subclasses	Very small VLDL (average diameter 31.3 nm)	-0.000822468	0.0162879	0.959728	0.965474	1
UK Biobank (discovery)	Berries (T3 v. T1)	Cholesterol in Very Small VLDL	Lipoprotein subclasses	Very small VLDL (average diameter 31.3 nm)	0.0102645	0.0158334	0.516807	0.587873	1
UK Biobank (discovery)	Berries (T3 v. T1)	Cholesteryl Esters in Very Small VLDL	Lipoprotein subclasses	Very small VLDL (average diameter 31.3 nm)	0.0126955	0.0156718	0.417897	0.49792	1
UK Biobank (discovery)	Berries (T3 v. T1)	Free Cholesterol in Very Small VLDL	Lipoprotein subclasses	Very small VLDL (average diameter 31.3 nm)	0.00345074	0.0161545	0.830853	0.867723	1
UK Biobank (discovery)	Berries (T3 v. T1)	Triglycerides in Very Small VLDL	Lipoprotein subclasses	Very small VLDL (average diameter 31.3 nm)	-0.0158368	0.0161246	0.326033	0.399807	1
UK Biobank (discovery)	Berries (T3 v. T1)	Concentration of IDL Particles	Lipoprotein subclasses	IDL (average diameter 28.6 nm)	-0.0141398	0.0160361	0.377918	0.456764	1
UK Biobank (discovery)	Berries (T3 v. T1)	Total Lipids in IDL	Lipoprotein subclasses	IDL (average diameter 28.6 nm)	-0.00656927	0.0156448	0.67456	0.735884	1
UK Biobank (discovery)	Berries (T3 v. T1)	Phospholipids in IDL	Lipoprotein subclasses	IDL (average diameter 28.6 nm)	0.000313509	0.0156384	0.984006	0.984006	1
UK Biobank (discovery)	Berries (T3 v. T1)	Cholesterol in IDL	Lipoprotein subclasses	IDL (average diameter 28.6 nm)	-0.00694248	0.015568	0.655639	0.719917	1
UK Biobank (discovery)	Berries (T3 v. T1)	Cholesteryl Esters in IDL	Lipoprotein subclasses	IDL (average diameter 28.6 nm)	-0.0100705	0.0155743	0.517888	0.587873	1
UK Biobank (discovery)	Berries (T3 v. T1)	Free Cholesterol in IDL	Lipoprotein subclasses	IDL (average diameter 28.6 nm)	0.00221011	0.0156052	0.887376	0.909019	1
UK Biobank (discovery)	Berries (T3 v. T1)	Triglycerides in IDL	Lipoprotein subclasses	IDL (average diameter 28.6 nm)	-0.0167877	0.0162359	0.301147	0.378093	1
UK Biobank (discovery)	Berries (T3 v. T1)	Concentration of Large LDL Particles	Lipoprotein subclasses	Large LDL (average diameter 25.5 nm)	-0.0115348	0.0163073	0.47936	0.559254	1
UK Biobank (discovery)	Berries (T3 v. T1)	Total Lipids in Large LDL	Lipoprotein subclasses	Large LDL (average diameter 25.5 nm)	-0.0209959	0.0161731	0.194226	0.267829	1
UK Biobank (discovery)	Berries (T3 v. T1)	Phospholipids in Large LDL	Lipoprotein subclasses	Large LDL (average diameter 25.5 nm)	-0.0261246	0.0161607	0.105984	0.179851	1
UK Biobank (discovery)	Berries (T3 v. T1)	Cholesterol in Large LDL	Lipoprotein subclasses	Large LDL (average diameter 25.5 nm)	-0.0176045	0.0161353	0.275257	0.353001	1
UK Biobank (discovery)	Berries (T3 v. T1)	Cholesteryl Esters in Large LDL	Lipoprotein subclasses	Large LDL (average diameter 25.5 nm)	-0.0182517	0.0162057	0.260065	0.341335	1
UK Biobank (discovery)	Berries (T3 v. T1)	Free Cholesterol in Large LDL	Lipoprotein subclasses	Large LDL (average diameter 25.5 nm)	-0.0156705	0.015934	0.325384	0.399807	1
UK Biobank (discovery)	Berries (T3 v. T1)	Triglycerides in Large LDL	Lipoprotein subclasses	Large LDL (average diameter 25.5 nm)	-0.0300829	0.0162027	0.0633673	0.11447	1
UK Biobank (discovery)	Berries (T3 v. T1)	Concentration of Medium LDL Particles	Lipoprotein subclasses	Medium LDL (average diameter 23 nm)	-0.0241564	0.0163394	0.139306	0.212759	1
UK Biobank (discovery)	Berries (T3 v. T1)	Total Lipids in Medium LDL	Lipoprotein subclasses	Medium LDL (average diameter 23 nm)	-0.0384721	0.0163744	0.0188025	0.0485972	1
UK Biobank (discovery)	Berries (T3 v. T1)	Phospholipids in Medium LDL	Lipoprotein subclasses	Medium LDL (average diameter 23 nm)	-0.0391815	0.0164113	0.0169697	0.0459825	1
UK Biobank (discovery)	Berries (T3 v. T1)	Cholesterol in Medium LDL	Lipoprotein subclasses	Medium LDL (average diameter 23 nm)	-0.0369019	0.0163652	0.0241453	0.0573268	1
UK Biobank (discovery)	Berries (T3 v. T1)	Cholesteryl Esters in Medium LDL	Lipoprotein subclasses	Medium LDL (average diameter 23 nm)	-0.0408066	0.0163267	0.0124456	0.0354383	1
UK Biobank (discovery)	Berries (T3 v. T1)	Free Cholesterol in Medium LDL	Lipoprotein subclasses	Medium LDL (average diameter 23 nm)	-0.0233571	0.0163658	0.153532	0.224291	1
UK Biobank (discovery)	Berries (T3 v. T1)	Triglycerides in Medium LDL	Lipoprotein subclasses	Medium LDL (average diameter 23 nm)	-0.0389152	0.0160667	0.0154354	0.0425107	1
UK Biobank (discovery)	Berries (T3 v. T1)	Concentration of Small LDL Particles	Lipoprotein subclasses	Small LDL (average diameter 18.7 nm)	-0.018777	0.016377	0.251578	0.332796	1
UK Biobank (discovery)	Berries (T3 v. T1)	Total Lipids in Small LDL	Lipoprotein subclasses	Small LDL (average diameter 18.7 nm)	-0.0257915	0.016399	0.115785	0.192592	1
UK Biobank (discovery)	Berries (T3 v. T1)	Phospholipids in Small LDL	Lipoprotein subclasses	Small LDL (average diameter 18.7 nm)	-0.00302983	0.0164664	0.854014	0.885644	1
UK Biobank (discovery)	Berries (T3 v. T1)	Cholesterol in Small LDL	Lipoprotein subclasses	Small LDL (average diameter 18.7 nm)	-0.0324633	0.016376	0.0474448	0.094835	1
UK Biobank (discovery)	Berries (T3 v. T1)	Cholesteryl Esters in Small LDL	Lipoprotein subclasses	Small LDL (average diameter 18.7 nm)	-0.0413827	0.0163414	0.0113332	0.0329348	1
UK Biobank (discovery)	Berries (T3 v. T1)	Free Cholesterol in Small LDL	Lipoprotein subclasses	Small LDL (average diameter 18.7 nm)	-0.00572462	0.016416	0.7273	0.7883	1
UK Biobank (discovery)	Berries (T3 v. T1)	Triglycerides in Small LDL	Lipoprotein subclasses	Small LDL (average diameter 18.7 nm)	-0.0391142	0.0159342	0.0141037	0.0394904	1
UK Biobank (discovery)	Berries (T3 v. T1)	Concentration of Very Large HDL Particles	Lipoprotein subclasses	Very large HDL (average diameter 14.3 nm)	0.0497026	0.0140806	0.000416282	0.00279741	0.0699353
UK Biobank (discovery)	Berries (T3 v. T1)	Total Lipids in Very Large HDL	Lipoprotein subclasses	Very large HDL (average diameter 14.3 nm)	0.0566464	0.0140385	5.46943e-05	0.000540508	0.00918864
UK Biobank (discovery)	Berries (T3 v. T1)	Phospholipids in Very Large HDL	Lipoprotein subclasses	Very large HDL (average diameter 14.3 nm)	0.0581068	0.0140986	3.77323e-05	0.000396189	0.00633903
UK Biobank (discovery)	Berries (T3 v. T1)	Cholesterol in Very Large HDL	Lipoprotein subclasses	Very large HDL (average diameter 14.3 nm)	0.0548448	0.0139744	8.70064e-05	0.00076932	0.0146171
UK Biobank (discovery)	Berries (T3 v. T1)	Cholesteryl Esters in Very Large HDL	Lipoprotein subclasses	Very large HDL (average diameter 14.3 nm)	0.0517547	0.0138186	0.000180449	0.001408	0.0303154
UK Biobank (discovery)	Berries (T3 v. T1)	Free Cholesterol in Very Large HDL	Lipoprotein subclasses	Very large HDL (average diameter 14.3 nm)	0.0632419	0.0147746	1.86993e-05	0.000209433	0.00314149
UK Biobank (discovery)	Berries (T3 v. T1)	Triglycerides in Very Large HDL	Lipoprotein subclasses	Very large HDL (average diameter 14.3 nm)	0.00524369	0.0165337	0.75113	0.80891	1
UK Biobank (discovery)	Berries (T3 v. T1)	Concentration of Large HDL Particles	Lipoprotein subclasses	Large HDL (average diameter 12.1 nm)	0.0284253	0.0136525	0.0373436	0.0784215	1
UK Biobank (discovery)	Berries (T3 v. T1)	Total Lipids in Large HDL	Lipoprotein subclasses	Large HDL (average diameter 12.1 nm)	0.0293355	0.0137597	0.0330141	0.0711073	1
UK Biobank (discovery)	Berries (T3 v. T1)	Phospholipids in Large HDL	Lipoprotein subclasses	Large HDL (average diameter 12.1 nm)	0.0273724	0.0139224	0.0492985	0.0951971	1
UK Biobank (discovery)	Berries (T3 v. T1)	Cholesterol in Large HDL	Lipoprotein subclasses	Large HDL (average diameter 12.1 nm)	0.0322241	0.0136496	0.0182404	0.0485972	1
UK Biobank (discovery)	Berries (T3 v. T1)	Cholesteryl Esters in Large HDL	Lipoprotein subclasses	Large HDL (average diameter 12.1 nm)	0.0307634	0.0136508	0.0242274	0.0573268	1
UK Biobank (discovery)	Berries (T3 v. T1)	Free Cholesterol in Large HDL	Lipoprotein subclasses	Large HDL (average diameter 12.1 nm)	0.0370323	0.0137278	0.00698706	0.0235923	1
UK Biobank (discovery)	Berries (T3 v. T1)	Triglycerides in Large HDL	Lipoprotein subclasses	Large HDL (average diameter 12.1 nm)	0.00237298	0.016171	0.883336	0.909019	1
UK Biobank (discovery)	Berries (T3 v. T1)	Concentration of Medium HDL Particles	Lipoprotein subclasses	Medium HDL (average diameter 10.9 nm)	-0.0354355	0.0150533	0.0185777	0.0485972	1
UK Biobank (discovery)	Berries (T3 v. T1)	Total Lipids in Medium HDL	Lipoprotein subclasses	Medium HDL (average diameter 10.9 nm)	-0.0389717	0.0152439	0.0105756	0.0317268	1
UK Biobank (discovery)	Berries (T3 v. T1)	Phospholipids in Medium HDL	Lipoprotein subclasses	Medium HDL (average diameter 10.9 nm)	-0.0406797	0.0154171	0.00832806	0.026906	1
UK Biobank (discovery)	Berries (T3 v. T1)	Cholesterol in Medium HDL	Lipoprotein subclasses	Medium HDL (average diameter 10.9 nm)	-0.0319913	0.0149541	0.0324174	0.0707288	1
UK Biobank (discovery)	Berries (T3 v. T1)	Cholesteryl Esters in Medium HDL	Lipoprotein subclasses	Medium HDL (average diameter 10.9 nm)	-0.0346897	0.0150072	0.0208086	0.051957	1
UK Biobank (discovery)	Berries (T3 v. T1)	Free Cholesterol in Medium HDL	Lipoprotein subclasses	Medium HDL (average diameter 10.9 nm)	-0.0207975	0.0148187	0.160487	0.232429	1
UK Biobank (discovery)	Berries (T3 v. T1)	Triglycerides in Medium HDL	Lipoprotein subclasses	Medium HDL (average diameter 10.9 nm)	-0.0438279	0.0162568	0.00702152	0.0235923	1
UK Biobank (discovery)	Berries (T3 v. T1)	Concentration of Small HDL Particles	Lipoprotein subclasses	Small HDL (average diameter 8.7 nm)	-0.0925114	0.016513	2.12978e-08	5.11146e-07	3.57803e-06
UK Biobank (discovery)	Berries (T3 v. T1)	Total Lipids in Small HDL	Lipoprotein subclasses	Small HDL (average diameter 8.7 nm)	-0.0937008	0.0163986	1.11231e-08	4.38511e-07	1.86868e-06
UK Biobank (discovery)	Berries (T3 v. T1)	Phospholipids in Small HDL	Lipoprotein subclasses	Small HDL (average diameter 8.7 nm)	-0.0926682	0.0163264	1.3894e-08	4.38511e-07	2.3342e-06
UK Biobank (discovery)	Berries (T3 v. T1)	Cholesterol in Small HDL	Lipoprotein subclasses	Small HDL (average diameter 8.7 nm)	-0.0880834	0.0165292	9.93589e-08	2.08654e-06	1.66923e-05
UK Biobank (discovery)	Berries (T3 v. T1)	Cholesteryl Esters in Small HDL	Lipoprotein subclasses	Small HDL (average diameter 8.7 nm)	-0.0939217	0.0166074	1.56611e-08	4.38511e-07	2.63107e-06
UK Biobank (discovery)	Berries (T3 v. T1)	Free Cholesterol in Small HDL	Lipoprotein subclasses	Small HDL (average diameter 8.7 nm)	-0.0607329	0.0162392	0.000184381	0.001408	0.0309761
UK Biobank (discovery)	Berries (T3 v. T1)	Triglycerides in Small HDL	Lipoprotein subclasses	Small HDL (average diameter 8.7 nm)	-0.0506779	0.0154556	0.00104293	0.00593279	0.175213
UK Biobank (discovery)	Nuts (T3 v. T1)	Total Cholesterol	Cholesterol	NA	-0.0200341	0.0142621	0.160116	0.206919	1
UK Biobank (discovery)	Nuts (T3 v. T1)	Total Cholesterol Minus HDL-C	Cholesterol	NA	-0.0221275	0.0147103	0.132535	0.179564	1
UK Biobank (discovery)	Nuts (T3 v. T1)	Remnant Cholesterol (Non-HDL, Non-LDL -Cholesterol)	Cholesterol	NA	-0.0353552	0.0146653	0.0159222	0.0264845	1
UK Biobank (discovery)	Nuts (T3 v. T1)	VLDL Cholesterol	Cholesterol	NA	-0.0371686	0.0147761	0.0118921	0.0207702	1
UK Biobank (discovery)	Nuts (T3 v. T1)	Clinical LDL Cholesterol	Cholesterol	NA	-0.0095043	0.0147118	0.518262	0.580454	1
UK Biobank (discovery)	Nuts (T3 v. T1)	LDL Cholesterol	Cholesterol	NA	-0.00931676	0.014789	0.528711	0.585485	1
UK Biobank (discovery)	Nuts (T3 v. T1)	HDL Cholesterol	Cholesterol	NA	-0.000569591	0.0129038	0.964792	0.976416	1
UK Biobank (discovery)	Nuts (T3 v. T1)	Total Triglycerides	Triglycerides	NA	-0.0772787	0.0142384	5.75105e-08	5.08514e-07	9.66176e-06
UK Biobank (discovery)	Nuts (T3 v. T1)	Triglycerides in VLDL	Triglycerides	NA	-0.0606023	0.0141341	1.81007e-05	8.00243e-05	0.00304092
UK Biobank (discovery)	Nuts (T3 v. T1)	Triglycerides in LDL	Triglycerides	NA	-0.0922887	0.0146624	3.12369e-10	3.74843e-09	5.2478e-08
UK Biobank (discovery)	Nuts (T3 v. T1)	Triglycerides in HDL	Triglycerides	NA	-0.126556	0.0147862	1.18122e-17	4.96111e-16	1.98444e-15
UK Biobank (discovery)	Nuts (T3 v. T1)	Total Phospholipids in Lipoprotein Particles	Phospholipids	NA	-0.0580222	0.0141603	4.18455e-05	0.000149607	0.00703004
UK Biobank (discovery)	Nuts (T3 v. T1)	Phospholipids in VLDL	Phospholipids	NA	-0.0494167	0.0145783	0.0007003	0.00150834	0.11765
UK Biobank (discovery)	Nuts (T3 v. T1)	Phospholipids in LDL	Phospholipids	NA	-0.013965	0.0148195	0.346025	0.400912	1
UK Biobank (discovery)	Nuts (T3 v. T1)	Phospholipids in HDL	Phospholipids	NA	-0.0480917	0.0133796	0.000325551	0.000757295	0.0546926
UK Biobank (discovery)	Nuts (T3 v. T1)	Total Esterified Cholesterol	Cholesteryl esters	NA	-0.0192732	0.0141967	0.174605	0.220554	1
UK Biobank (discovery)	Nuts (T3 v. T1)	Cholesteryl Esters in VLDL	Cholesteryl esters	NA	-0.0308413	0.014804	0.0372299	0.0558448	1
UK Biobank (discovery)	Nuts (T3 v. T1)	Cholesteryl Esters in LDL	Cholesteryl esters	NA	-0.0135413	0.0148271	0.361102	0.415514	1
UK Biobank (discovery)	Nuts (T3 v. T1)	Cholesteryl Esters in HDL	Cholesteryl esters	NA	0.00461852	0.0129503	0.721367	0.767023	1
UK Biobank (discovery)	Nuts (T3 v. T1)	Total Free Cholesterol	Free cholesterol	NA	-0.0216427	0.0144315	0.133704	0.179698	1
UK Biobank (discovery)	Nuts (T3 v. T1)	Free Cholesterol in VLDL	Free cholesterol	NA	-0.0438137	0.0146607	0.00280514	0.00535527	0.471264
UK Biobank (discovery)	Nuts (T3 v. T1)	Free Cholesterol in LDL	Free cholesterol	NA	0.00237976	0.0146514	0.870972	0.886808	1
UK Biobank (discovery)	Nuts (T3 v. T1)	Free Cholesterol in HDL	Free cholesterol	NA	-0.0188969	0.0129029	0.143054	0.187758	1
UK Biobank (discovery)	Nuts (T3 v. T1)	Total Lipids in Lipoprotein Particles	Total lipids	NA	-0.0547405	0.0146573	0.000188239	0.000494943	0.0316242
UK Biobank (discovery)	Nuts (T3 v. T1)	Total Lipids in VLDL	Total lipids	NA	-0.0560686	0.014441	0.00010353	0.000294799	0.0173931
UK Biobank (discovery)	Nuts (T3 v. T1)	Total Lipids in LDL	Total lipids	NA	-0.0156563	0.0148169	0.290677	0.348813	1
UK Biobank (discovery)	Nuts (T3 v. T1)	Total Lipids in HDL	Total lipids	NA	-0.0331545	0.0131958	0.0119923	0.0207702	1
UK Biobank (discovery)	Nuts (T3 v. T1)	Total Concentration of Lipoprotein Particles	Lipoprotein particle concentrations	NA	-0.0505092	0.0140031	0.000310153	0.000744368	0.0521058
UK Biobank (discovery)	Nuts (T3 v. T1)	Concentration of VLDL Particles	Lipoprotein particle concentrations	NA	-0.0478803	0.0147537	0.00117429	0.00237687	0.197281
UK Biobank (discovery)	Nuts (T3 v. T1)	Concentration of LDL Particles	Lipoprotein particle concentrations	NA	0.00389165	0.014841	0.793151	0.829085	1
UK Biobank (discovery)	Nuts (T3 v. T1)	Concentration of HDL Particles	Lipoprotein particle concentrations	NA	-0.0506586	0.01399	0.000293781	0.000735133	0.0493552
UK Biobank (discovery)	Nuts (T3 v. T1)	Average Diameter for VLDL Particles	Lipoprotein particle sizes	NA	-0.0349563	0.0136152	0.0102488	0.018514	1
UK Biobank (discovery)	Nuts (T3 v. T1)	Average Diameter for LDL Particles	Lipoprotein particle sizes	NA	0.0990508	0.014517	9.04734e-12	1.89994e-10	1.51995e-09
UK Biobank (discovery)	Nuts (T3 v. T1)	Average Diameter for HDL Particles	Lipoprotein particle sizes	NA	0.0352151	0.012653	0.00538627	0.0100544	0.904893
UK Biobank (discovery)	Nuts (T3 v. T1)	Phosphoglycerides	Other lipids	NA	-0.0577181	0.0141753	4.67622e-05	0.000160328	0.00785605
UK Biobank (discovery)	Nuts (T3 v. T1)	Total Cholines	Other lipids	NA	-0.042201	0.0140225	0.00261832	0.00511485	0.439877
UK Biobank (discovery)	Nuts (T3 v. T1)	Phosphatidylcholines	Other lipids	NA	-0.0463225	0.0140225	0.00095596	0.00200752	0.160601
UK Biobank (discovery)	Nuts (T3 v. T1)	Sphingomyelins	Other lipids	NA	-0.0497668	0.0138564	0.000329063	0.000757295	0.0552825
UK Biobank (discovery)	Nuts (T3 v. T1)	Apolipoprotein B	Apolipoproteins	NA	-0.00874086	0.0148071	0.554982	0.605435	1
UK Biobank (discovery)	Nuts (T3 v. T1)	Apolipoprotein A1	Apolipoproteins	NA	-0.0487778	0.013553	0.000319809	0.000756732	0.053728
UK Biobank (discovery)	Nuts (T3 v. T1)	Total Fatty Acids	Fatty acids	NA	-0.0621818	0.0147773	2.58326e-05	0.000105851	0.00433988
UK Biobank (discovery)	Nuts (T3 v. T1)	Degree of Unsaturation	Fatty acids	NA	0.174311	0.0138953	5.04436e-36	8.47452e-34	8.47452e-34
UK Biobank (discovery)	Nuts (T3 v. T1)	Omega-3 Fatty Acids	Fatty acids	NA	0.0323446	0.0146718	0.0274921	0.0427654	1
UK Biobank (discovery)	Nuts (T3 v. T1)	Omega-6 Fatty Acids	Fatty acids	NA	0.0478585	0.0146876	0.0011213	0.0022973	0.188379
UK Biobank (discovery)	Nuts (T3 v. T1)	Polyunsaturated Fatty Acids	Fatty acids	NA	0.0494379	0.0146189	0.000720948	0.00153316	0.121119
UK Biobank (discovery)	Nuts (T3 v. T1)	Monounsaturated Fatty Acids	Fatty acids	NA	-0.0774713	0.0145531	1.02467e-07	8.19738e-07	1.72145e-05
UK Biobank (discovery)	Nuts (T3 v. T1)	Saturated Fatty Acids	Fatty acids	NA	-0.138235	0.0146777	4.85322e-21	4.07671e-19	8.15341e-19
UK Biobank (discovery)	Nuts (T3 v. T1)	Linoleic Acid	Fatty acids	NA	0.0931994	0.0147962	3.03225e-10	3.74843e-09	5.09419e-08
UK Biobank (discovery)	Nuts (T3 v. T1)	Docosahexaenoic Acid	Fatty acids	NA	0.0723602	0.0143107	4.29329e-07	2.77412e-06	7.21272e-05
UK Biobank (discovery)	Nuts (T3 v. T1)	Alanine	Amino acids	NA	0.00632393	0.0150826	0.675009	0.722302	1
UK Biobank (discovery)	Nuts (T3 v. T1)	Glutamine	Amino acids	NA	0.0338921	0.0151136	0.0249358	0.0391516	1
UK Biobank (discovery)	Nuts (T3 v. T1)	Glycine	Amino acids	NA	0.0348179	0.0143046	0.0149359	0.0250923	1
UK Biobank (discovery)	Nuts (T3 v. T1)	Histidine	Amino acids	NA	0.000324617	0.015247	0.983014	0.9889	1
UK Biobank (discovery)	Nuts (T3 v. T1)	Total Concentration of Branched-Chain Amino Acids (Leucine + Isoleucine + Valine)	Amino acids	Branched-chain amino acids	-0.0178193	0.014348	0.214269	0.264686	1
UK Biobank (discovery)	Nuts (T3 v. T1)	Isoleucine	Amino acids	Branched-chain amino acids	0.00637295	0.0146784	0.664166	0.715256	1
UK Biobank (discovery)	Nuts (T3 v. T1)	Leucine	Amino acids	Branched-chain amino acids	-0.0307814	0.014323	0.0316339	0.0487568	1
UK Biobank (discovery)	Nuts (T3 v. T1)	Valine	Amino acids	Branched-chain amino acids	-0.0158449	0.0143825	0.270607	0.327083	1
UK Biobank (discovery)	Nuts (T3 v. T1)	Phenylalanine	Amino acids	Aromatic amino acids	-0.0168928	0.0152013	0.26646	0.326754	1
UK Biobank (discovery)	Nuts (T3 v. T1)	Tyrosine	Amino acids	Aromatic amino acids	-0.0344258	0.0149736	0.0215048	0.0344077	1
UK Biobank (discovery)	Nuts (T3 v. T1)	Glucose	Glycolysis related metabolites	NA	0.00662093	0.0146314	0.650901	0.705492	1
UK Biobank (discovery)	Nuts (T3 v. T1)	Lactate	Glycolysis related metabolites	NA	-0.0385992	0.0152479	0.0113634	0.0200953	1
UK Biobank (discovery)	Nuts (T3 v. T1)	Pyruvate	Glycolysis related metabolites	NA	-0.014528	0.0152657	0.341267	0.398145	1
UK Biobank (discovery)	Nuts (T3 v. T1)	Citrate	Glycolysis related metabolites	NA	0.0625172	0.0149307	2.83116e-05	0.000113246	0.00475635
UK Biobank (discovery)	Nuts (T3 v. T1)	3-Hydroxybutyrate	Ketone bodies	NA	0.0430688	0.0151626	0.00450733	0.00850821	0.757231
UK Biobank (discovery)	Nuts (T3 v. T1)	Acetate	Ketone bodies	NA	0.0715522	0.01524	2.67522e-06	1.49812e-05	0.000449437
UK Biobank (discovery)	Nuts (T3 v. T1)	Acetoacetate	Ketone bodies	NA	0.0652425	0.0151382	1.63839e-05	7.43917e-05	0.00275249
UK Biobank (discovery)	Nuts (T3 v. T1)	Acetone	Ketone bodies	NA	0.100027	0.0151969	4.70239e-11	7.18184e-10	7.90002e-09
UK Biobank (discovery)	Nuts (T3 v. T1)	Creatinine	Fluid balance	NA	-0.0505897	0.0130007	9.98817e-05	0.000289313	0.0167801
UK Biobank (discovery)	Nuts (T3 v. T1)	Albumin	Fluid balance	NA	0.0702306	0.0150308	2.98682e-06	1.61866e-05	0.000501786
UK Biobank (discovery)	Nuts (T3 v. T1)	Glycoprotein Acetyls	Inflammation	NA	-0.0727439	0.0141656	2.83178e-07	1.98225e-06	4.7574e-05
UK Biobank (discovery)	Nuts (T3 v. T1)	Concentration of Chylomicrons and Extremely Large VLDL Particles	Lipoprotein subclasses	Chylomicrons and extremely large VLDL (particle diameters from 75 nm upwards)	-0.0578792	0.0141127	4.11847e-05	0.000149607	0.00691903
UK Biobank (discovery)	Nuts (T3 v. T1)	Total Lipids in Chylomicrons and Extremely Large VLDL	Lipoprotein subclasses	Chylomicrons and extremely large VLDL (particle diameters from 75 nm upwards)	-0.0568394	0.0141358	5.8075e-05	0.000191306	0.0097566
UK Biobank (discovery)	Nuts (T3 v. T1)	Phospholipids in Chylomicrons and Extremely Large VLDL	Lipoprotein subclasses	Chylomicrons and extremely large VLDL (particle diameters from 75 nm upwards)	-0.0506412	0.0140311	0.000307537	0.000744368	0.0516663
UK Biobank (discovery)	Nuts (T3 v. T1)	Cholesterol in Chylomicrons and Extremely Large VLDL	Lipoprotein subclasses	Chylomicrons and extremely large VLDL (particle diameters from 75 nm upwards)	-0.0649071	0.0141386	4.4309e-06	2.2431e-05	0.000744392
UK Biobank (discovery)	Nuts (T3 v. T1)	Cholesteryl Esters in Chylomicrons and Extremely Large VLDL	Lipoprotein subclasses	Chylomicrons and extremely large VLDL (particle diameters from 75 nm upwards)	-0.071716	0.0141593	4.10539e-07	2.75883e-06	6.89706e-05
UK Biobank (discovery)	Nuts (T3 v. T1)	Free Cholesterol in Chylomicrons and Extremely Large VLDL	Lipoprotein subclasses	Chylomicrons and extremely large VLDL (particle diameters from 75 nm upwards)	-0.0535829	0.0141788	0.000157656	0.000427448	0.0264863
UK Biobank (discovery)	Nuts (T3 v. T1)	Triglycerides in Chylomicrons and Extremely Large VLDL	Lipoprotein subclasses	Chylomicrons and extremely large VLDL (particle diameters from 75 nm upwards)	-0.0508285	0.014225	0.000353138	0.000791028	0.0593271
UK Biobank (discovery)	Nuts (T3 v. T1)	Concentration of Very Large VLDL Particles	Lipoprotein subclasses	Very large VLDL (average diameter 64 nm)	-0.0661904	0.0139515	2.09977e-06	1.21642e-05	0.000352761
UK Biobank (discovery)	Nuts (T3 v. T1)	Total Lipids in Very Large VLDL	Lipoprotein subclasses	Very large VLDL (average diameter 64 nm)	-0.0640861	0.0139752	4.53961e-06	2.2431e-05	0.000762654
UK Biobank (discovery)	Nuts (T3 v. T1)	Phospholipids in Very Large VLDL	Lipoprotein subclasses	Very large VLDL (average diameter 64 nm)	-0.0600319	0.0140407	1.91142e-05	8.23382e-05	0.00321119
UK Biobank (discovery)	Nuts (T3 v. T1)	Cholesterol in Very Large VLDL	Lipoprotein subclasses	Very large VLDL (average diameter 64 nm)	-0.0511221	0.0142657	0.000339361	0.000770442	0.0570127
UK Biobank (discovery)	Nuts (T3 v. T1)	Cholesteryl Esters in Very Large VLDL	Lipoprotein subclasses	Very large VLDL (average diameter 64 nm)	-0.0460512	0.0143983	0.00138322	0.00273389	0.23238
UK Biobank (discovery)	Nuts (T3 v. T1)	Free Cholesterol in Very Large VLDL	Lipoprotein subclasses	Very large VLDL (average diameter 64 nm)	-0.0554592	0.0141485	8.87833e-05	0.00026635	0.0149156
UK Biobank (discovery)	Nuts (T3 v. T1)	Triglycerides in Very Large VLDL	Lipoprotein subclasses	Very large VLDL (average diameter 64 nm)	-0.0672218	0.0138783	1.27975e-06	7.9629e-06	0.000214998
UK Biobank (discovery)	Nuts (T3 v. T1)	Concentration of Large VLDL Particles	Lipoprotein subclasses	Large VLDL (average diameter 53.6 nm)	-0.0563559	0.0141229	6.6092e-05	0.000213528	0.0111035
UK Biobank (discovery)	Nuts (T3 v. T1)	Total Lipids in Large VLDL	Lipoprotein subclasses	Large VLDL (average diameter 53.6 nm)	-0.0534776	0.0141515	0.000157749	0.000427448	0.0265018
UK Biobank (discovery)	Nuts (T3 v. T1)	Phospholipids in Large VLDL	Lipoprotein subclasses	Large VLDL (average diameter 53.6 nm)	-0.0585964	0.0140618	3.09266e-05	0.000120412	0.00519566
UK Biobank (discovery)	Nuts (T3 v. T1)	Cholesterol in Large VLDL	Lipoprotein subclasses	Large VLDL (average diameter 53.6 nm)	-0.0459876	0.0143455	0.00134846	0.00269692	0.226541
UK Biobank (discovery)	Nuts (T3 v. T1)	Cholesteryl Esters in Large VLDL	Lipoprotein subclasses	Large VLDL (average diameter 53.6 nm)	-0.0359787	0.014567	0.0135208	0.0231786	1
UK Biobank (discovery)	Nuts (T3 v. T1)	Free Cholesterol in Large VLDL	Lipoprotein subclasses	Large VLDL (average diameter 53.6 nm)	-0.0549145	0.0141005	9.85656e-05	0.000289313	0.016559
UK Biobank (discovery)	Nuts (T3 v. T1)	Triglycerides in Large VLDL	Lipoprotein subclasses	Large VLDL (average diameter 53.6 nm)	-0.0528343	0.0141485	0.00018855	0.000494943	0.0316764
UK Biobank (discovery)	Nuts (T3 v. T1)	Concentration of Medium VLDL Particles	Lipoprotein subclasses	Medium VLDL (average diameter 44.5 nm)	-0.0208486	0.0147963	0.158833	0.206852	1
UK Biobank (discovery)	Nuts (T3 v. T1)	Total Lipids in Medium VLDL	Lipoprotein subclasses	Medium VLDL (average diameter 44.5 nm)	-0.0285196	0.0147455	0.0531052	0.0762536	1
UK Biobank (discovery)	Nuts (T3 v. T1)	Phospholipids in Medium VLDL	Lipoprotein subclasses	Medium VLDL (average diameter 44.5 nm)	-0.0205742	0.0148199	0.165058	0.210073	1
UK Biobank (discovery)	Nuts (T3 v. T1)	Cholesterol in Medium VLDL	Lipoprotein subclasses	Medium VLDL (average diameter 44.5 nm)	0.0119481	0.0147327	0.417376	0.470598	1
UK Biobank (discovery)	Nuts (T3 v. T1)	Cholesteryl Esters in Medium VLDL	Lipoprotein subclasses	Medium VLDL (average diameter 44.5 nm)	0.0289081	0.014571	0.0472699	0.0690552	1
UK Biobank (discovery)	Nuts (T3 v. T1)	Free Cholesterol in Medium VLDL	Lipoprotein subclasses	Medium VLDL (average diameter 44.5 nm)	-0.0120731	0.0148312	0.415632	0.470598	1
UK Biobank (discovery)	Nuts (T3 v. T1)	Triglycerides in Medium VLDL	Lipoprotein subclasses	Medium VLDL (average diameter 44.5 nm)	-0.0471451	0.0143789	0.00104354	0.00216438	0.175315
UK Biobank (discovery)	Nuts (T3 v. T1)	Concentration of Small VLDL Particles	Lipoprotein subclasses	Small VLDL (average diameter 36.8 nm)	-0.033954	0.0146566	0.0205296	0.0331631	1
UK Biobank (discovery)	Nuts (T3 v. T1)	Total Lipids in Small VLDL	Lipoprotein subclasses	Small VLDL (average diameter 36.8 nm)	-0.0357725	0.0146846	0.0148533	0.0250923	1
UK Biobank (discovery)	Nuts (T3 v. T1)	Phospholipids in Small VLDL	Lipoprotein subclasses	Small VLDL (average diameter 36.8 nm)	-0.01944	0.0148289	0.18988	0.238058	1
UK Biobank (discovery)	Nuts (T3 v. T1)	Cholesterol in Small VLDL	Lipoprotein subclasses	Small VLDL (average diameter 36.8 nm)	-0.0220658	0.0148311	0.13681	0.180977	1
UK Biobank (discovery)	Nuts (T3 v. T1)	Cholesteryl Esters in Small VLDL	Lipoprotein subclasses	Small VLDL (average diameter 36.8 nm)	-0.0289431	0.0147962	0.050458	0.0730772	1
UK Biobank (discovery)	Nuts (T3 v. T1)	Free Cholesterol in Small VLDL	Lipoprotein subclasses	Small VLDL (average diameter 36.8 nm)	-0.00933521	0.0148548	0.529725	0.585485	1
UK Biobank (discovery)	Nuts (T3 v. T1)	Triglycerides in Small VLDL	Lipoprotein subclasses	Small VLDL (average diameter 36.8 nm)	-0.0491176	0.0144097	0.000653539	0.0014259	0.109795
UK Biobank (discovery)	Nuts (T3 v. T1)	Concentration of Very Small VLDL Particles	Lipoprotein subclasses	Very small VLDL (average diameter 31.3 nm)	-0.0595881	0.0147412	5.30441e-05	0.000178228	0.00891141
UK Biobank (discovery)	Nuts (T3 v. T1)	Total Lipids in Very Small VLDL	Lipoprotein subclasses	Very small VLDL (average diameter 31.3 nm)	-0.058623	0.0147215	6.84329e-05	0.000216919	0.0114967
UK Biobank (discovery)	Nuts (T3 v. T1)	Phospholipids in Very Small VLDL	Lipoprotein subclasses	Very small VLDL (average diameter 31.3 nm)	-0.0539047	0.0147984	0.00027026	0.000687934	0.0454036
UK Biobank (discovery)	Nuts (T3 v. T1)	Cholesterol in Very Small VLDL	Lipoprotein subclasses	Very small VLDL (average diameter 31.3 nm)	-0.0430559	0.0143864	0.00276599	0.00534122	0.464686
UK Biobank (discovery)	Nuts (T3 v. T1)	Cholesteryl Esters in Very Small VLDL	Lipoprotein subclasses	Very small VLDL (average diameter 31.3 nm)	-0.0378767	0.01424	0.00782011	0.0144371	1
UK Biobank (discovery)	Nuts (T3 v. T1)	Free Cholesterol in Very Small VLDL	Lipoprotein subclasses	Very small VLDL (average diameter 31.3 nm)	-0.0540311	0.0146771	0.000232363	0.00060057	0.039037
UK Biobank (discovery)	Nuts (T3 v. T1)	Triglycerides in Very Small VLDL	Lipoprotein subclasses	Very small VLDL (average diameter 31.3 nm)	-0.0774793	0.0146473	1.23242e-07	9.29302e-07	2.07047e-05
UK Biobank (discovery)	Nuts (T3 v. T1)	Concentration of IDL Particles	Lipoprotein subclasses	IDL (average diameter 28.6 nm)	-0.0305974	0.0145715	0.0357528	0.0541123	1
UK Biobank (discovery)	Nuts (T3 v. T1)	Total Lipids in IDL	Lipoprotein subclasses	IDL (average diameter 28.6 nm)	-0.0293845	0.0142159	0.0387392	0.0575946	1
UK Biobank (discovery)	Nuts (T3 v. T1)	Phospholipids in IDL	Lipoprotein subclasses	IDL (average diameter 28.6 nm)	-0.0147219	0.0142107	0.300221	0.35771	1
UK Biobank (discovery)	Nuts (T3 v. T1)	Cholesterol in IDL	Lipoprotein subclasses	IDL (average diameter 28.6 nm)	-0.0243598	0.0141463	0.0850799	0.118128	1
UK Biobank (discovery)	Nuts (T3 v. T1)	Cholesteryl Esters in IDL	Lipoprotein subclasses	IDL (average diameter 28.6 nm)	-0.0261877	0.014152	0.0642549	0.0911272	1
UK Biobank (discovery)	Nuts (T3 v. T1)	Free Cholesterol in IDL	Lipoprotein subclasses	IDL (average diameter 28.6 nm)	-0.018237	0.0141804	0.198426	0.24693	1
UK Biobank (discovery)	Nuts (T3 v. T1)	Triglycerides in IDL	Lipoprotein subclasses	IDL (average diameter 28.6 nm)	-0.0949067	0.0147457	1.23986e-10	1.7358e-09	2.08297e-08
UK Biobank (discovery)	Nuts (T3 v. T1)	Concentration of Large LDL Particles	Lipoprotein subclasses	Large LDL (average diameter 25.5 nm)	0.0221258	0.0148184	0.135411	0.180548	1
UK Biobank (discovery)	Nuts (T3 v. T1)	Total Lipids in Large LDL	Lipoprotein subclasses	Large LDL (average diameter 25.5 nm)	-0.0131182	0.0146969	0.372086	0.425242	1
UK Biobank (discovery)	Nuts (T3 v. T1)	Phospholipids in Large LDL	Lipoprotein subclasses	Large LDL (average diameter 25.5 nm)	-0.020502	0.0146856	0.162703	0.208658	1
UK Biobank (discovery)	Nuts (T3 v. T1)	Cholesterol in Large LDL	Lipoprotein subclasses	Large LDL (average diameter 25.5 nm)	-0.00362544	0.0146626	0.804711	0.834515	1
UK Biobank (discovery)	Nuts (T3 v. T1)	Cholesteryl Esters in Large LDL	Lipoprotein subclasses	Large LDL (average diameter 25.5 nm)	-0.00383513	0.0147266	0.794539	0.829085	1
UK Biobank (discovery)	Nuts (T3 v. T1)	Free Cholesterol in Large LDL	Lipoprotein subclasses	Large LDL (average diameter 25.5 nm)	-0.00278663	0.0144796	0.847389	0.873383	1
UK Biobank (discovery)	Nuts (T3 v. T1)	Triglycerides in Large LDL	Lipoprotein subclasses	Large LDL (average diameter 25.5 nm)	-0.0999887	0.0147151	1.09978e-11	2.05292e-10	1.84763e-09
UK Biobank (discovery)	Nuts (T3 v. T1)	Concentration of Medium LDL Particles	Lipoprotein subclasses	Medium LDL (average diameter 23 nm)	-0.0318316	0.0148474	0.0320457	0.0489425	1
UK Biobank (discovery)	Nuts (T3 v. T1)	Total Lipids in Medium LDL	Lipoprotein subclasses	Medium LDL (average diameter 23 nm)	-0.0261581	0.0148802	0.0787699	0.110278	1
UK Biobank (discovery)	Nuts (T3 v. T1)	Phospholipids in Medium LDL	Lipoprotein subclasses	Medium LDL (average diameter 23 nm)	-0.0164301	0.0149141	0.270623	0.327083	1
UK Biobank (discovery)	Nuts (T3 v. T1)	Cholesterol in Medium LDL	Lipoprotein subclasses	Medium LDL (average diameter 23 nm)	-0.0246586	0.0148717	0.0973096	0.134	1
UK Biobank (discovery)	Nuts (T3 v. T1)	Cholesteryl Esters in Medium LDL	Lipoprotein subclasses	Medium LDL (average diameter 23 nm)	-0.034587	0.0148365	0.0197476	0.0322097	1
UK Biobank (discovery)	Nuts (T3 v. T1)	Free Cholesterol in Medium LDL	Lipoprotein subclasses	Medium LDL (average diameter 23 nm)	0.00427764	0.0148722	0.773634	0.817425	1
UK Biobank (discovery)	Nuts (T3 v. T1)	Triglycerides in Medium LDL	Lipoprotein subclasses	Medium LDL (average diameter 23 nm)	-0.0798458	0.0145953	4.5125e-08	4.21167e-07	7.581e-06
UK Biobank (discovery)	Nuts (T3 v. T1)	Concentration of Small LDL Particles	Lipoprotein subclasses	Small LDL (average diameter 18.7 nm)	-0.00916773	0.0148823	0.537887	0.590621	1
UK Biobank (discovery)	Nuts (T3 v. T1)	Total Lipids in Small LDL	Lipoprotein subclasses	Small LDL (average diameter 18.7 nm)	0.000172	0.0149025	0.990791	0.990791	1
UK Biobank (discovery)	Nuts (T3 v. T1)	Phospholipids in Small LDL	Lipoprotein subclasses	Small LDL (average diameter 18.7 nm)	0.0232813	0.0149628	0.119729	0.163533	1
UK Biobank (discovery)	Nuts (T3 v. T1)	Cholesterol in Small LDL	Lipoprotein subclasses	Small LDL (average diameter 18.7 nm)	-0.00246879	0.0148819	0.868242	0.886808	1
UK Biobank (discovery)	Nuts (T3 v. T1)	Cholesteryl Esters in Small LDL	Lipoprotein subclasses	Small LDL (average diameter 18.7 nm)	-0.0143795	0.0148508	0.332918	0.39112	1
UK Biobank (discovery)	Nuts (T3 v. T1)	Free Cholesterol in Small LDL	Lipoprotein subclasses	Small LDL (average diameter 18.7 nm)	0.0275727	0.0149168	0.0645485	0.0911272	1
UK Biobank (discovery)	Nuts (T3 v. T1)	Triglycerides in Small LDL	Lipoprotein subclasses	Small LDL (average diameter 18.7 nm)	-0.0629439	0.0144772	1.37875e-05	6.43417e-05	0.0023163
UK Biobank (discovery)	Nuts (T3 v. T1)	Concentration of Very Large HDL Particles	Lipoprotein subclasses	Very large HDL (average diameter 14.3 nm)	0.0508117	0.0127947	7.16135e-05	0.000222797	0.0120311
UK Biobank (discovery)	Nuts (T3 v. T1)	Total Lipids in Very Large HDL	Lipoprotein subclasses	Very large HDL (average diameter 14.3 nm)	0.0580248	0.0127562	5.41388e-06	2.59866e-05	0.000909532
UK Biobank (discovery)	Nuts (T3 v. T1)	Phospholipids in Very Large HDL	Lipoprotein subclasses	Very large HDL (average diameter 14.3 nm)	0.0542803	0.0128115	2.27226e-05	9.5435e-05	0.0038174
UK Biobank (discovery)	Nuts (T3 v. T1)	Cholesterol in Very Large HDL	Lipoprotein subclasses	Very large HDL (average diameter 14.3 nm)	0.0679283	0.0126964	8.83875e-08	7.42455e-07	1.48491e-05
UK Biobank (discovery)	Nuts (T3 v. T1)	Cholesteryl Esters in Very Large HDL	Lipoprotein subclasses	Very large HDL (average diameter 14.3 nm)	0.0701953	0.0125542	2.26859e-08	2.38202e-07	3.81124e-06
UK Biobank (discovery)	Nuts (T3 v. T1)	Free Cholesterol in Very Large HDL	Lipoprotein subclasses	Very large HDL (average diameter 14.3 nm)	0.0550137	0.0134262	4.18544e-05	0.000149607	0.00703155
UK Biobank (discovery)	Nuts (T3 v. T1)	Triglycerides in Very Large HDL	Lipoprotein subclasses	Very large HDL (average diameter 14.3 nm)	-0.0613372	0.015021	4.44712e-05	0.000155649	0.00747116
UK Biobank (discovery)	Nuts (T3 v. T1)	Concentration of Large HDL Particles	Lipoprotein subclasses	Large HDL (average diameter 12.1 nm)	0.0324347	0.0124058	0.00893988	0.016325	1
UK Biobank (discovery)	Nuts (T3 v. T1)	Total Lipids in Large HDL	Lipoprotein subclasses	Large HDL (average diameter 12.1 nm)	0.02498	0.0125037	0.0457452	0.0674139	1
UK Biobank (discovery)	Nuts (T3 v. T1)	Phospholipids in Large HDL	Lipoprotein subclasses	Large HDL (average diameter 12.1 nm)	0.0122983	0.012652	0.331036	0.39112	1
UK Biobank (discovery)	Nuts (T3 v. T1)	Cholesterol in Large HDL	Lipoprotein subclasses	Large HDL (average diameter 12.1 nm)	0.0448688	0.0124023	0.000297554	0.000735133	0.0499891
UK Biobank (discovery)	Nuts (T3 v. T1)	Cholesteryl Esters in Large HDL	Lipoprotein subclasses	Large HDL (average diameter 12.1 nm)	0.0491155	0.0124029	7.50911e-05	0.000229369	0.0126153
UK Biobank (discovery)	Nuts (T3 v. T1)	Free Cholesterol in Large HDL	Lipoprotein subclasses	Large HDL (average diameter 12.1 nm)	0.0293792	0.012475	0.0185255	0.0305126	1
UK Biobank (discovery)	Nuts (T3 v. T1)	Triglycerides in Large HDL	Lipoprotein subclasses	Large HDL (average diameter 12.1 nm)	-0.0993056	0.0146857	1.38087e-11	2.31986e-10	2.31986e-09
UK Biobank (discovery)	Nuts (T3 v. T1)	Concentration of Medium HDL Particles	Lipoprotein subclasses	Medium HDL (average diameter 10.9 nm)	-0.0526877	0.0136774	0.000117276	0.000328372	0.0197023
UK Biobank (discovery)	Nuts (T3 v. T1)	Total Lipids in Medium HDL	Lipoprotein subclasses	Medium HDL (average diameter 10.9 nm)	-0.0641261	0.0138495	3.66566e-06	1.92447e-05	0.00061583
UK Biobank (discovery)	Nuts (T3 v. T1)	Phospholipids in Medium HDL	Lipoprotein subclasses	Medium HDL (average diameter 10.9 nm)	-0.0775793	0.0140052	3.05719e-08	3.02122e-07	5.13608e-06
UK Biobank (discovery)	Nuts (T3 v. T1)	Cholesterol in Medium HDL	Lipoprotein subclasses	Medium HDL (average diameter 10.9 nm)	-0.034477	0.0135886	0.0111788	0.0199791	1
UK Biobank (discovery)	Nuts (T3 v. T1)	Cholesteryl Esters in Medium HDL	Lipoprotein subclasses	Medium HDL (average diameter 10.9 nm)	-0.0313042	0.0136373	0.0217108	0.0344096	1
UK Biobank (discovery)	Nuts (T3 v. T1)	Free Cholesterol in Medium HDL	Lipoprotein subclasses	Medium HDL (average diameter 10.9 nm)	-0.0464594	0.0134642	0.000559967	0.00123782	0.0940745
UK Biobank (discovery)	Nuts (T3 v. T1)	Triglycerides in Medium HDL	Lipoprotein subclasses	Medium HDL (average diameter 10.9 nm)	-0.137064	0.014757	1.65392e-20	9.26193e-19	2.77858e-18
UK Biobank (discovery)	Nuts (T3 v. T1)	Concentration of Small HDL Particles	Lipoprotein subclasses	Small HDL (average diameter 8.7 nm)	-0.0792908	0.0150063	1.27226e-07	9.29302e-07	2.13739e-05
UK Biobank (discovery)	Nuts (T3 v. T1)	Total Lipids in Small HDL	Lipoprotein subclasses	Small HDL (average diameter 8.7 nm)	-0.109907	0.0148972	1.64508e-13	3.9482e-12	2.76374e-11
UK Biobank (discovery)	Nuts (T3 v. T1)	Phospholipids in Small HDL	Lipoprotein subclasses	Small HDL (average diameter 8.7 nm)	-0.120001	0.0148294	6.04258e-16	2.03031e-14	1.01515e-13
UK Biobank (discovery)	Nuts (T3 v. T1)	Cholesterol in Small HDL	Lipoprotein subclasses	Small HDL (average diameter 8.7 nm)	-0.0722981	0.0150214	1.49266e-06	8.95597e-06	0.000250767
UK Biobank (discovery)	Nuts (T3 v. T1)	Cholesteryl Esters in Small HDL	Lipoprotein subclasses	Small HDL (average diameter 8.7 nm)	-0.0628318	0.0150944	3.15365e-05	0.000120412	0.00529813
UK Biobank (discovery)	Nuts (T3 v. T1)	Free Cholesterol in Small HDL	Lipoprotein subclasses	Small HDL (average diameter 8.7 nm)	-0.0893529	0.0147523	1.40129e-09	1.56944e-08	2.35416e-07
UK Biobank (discovery)	Nuts (T3 v. T1)	Triglycerides in Small HDL	Lipoprotein subclasses	Small HDL (average diameter 8.7 nm)	-0.107527	0.0140356	1.88909e-14	5.28946e-13	3.17368e-12
UK Biobank (discovery)	Butter (T3 v. T1)	Total Cholesterol	Cholesterol	NA	0.0842649	0.0119864	2.10057e-12	1.96053e-11	3.52895e-10
UK Biobank (discovery)	Butter (T3 v. T1)	Total Cholesterol Minus HDL-C	Cholesterol	NA	0.0819798	0.0123641	3.39223e-11	2.1919e-10	5.69895e-09
UK Biobank (discovery)	Butter (T3 v. T1)	Remnant Cholesterol (Non-HDL, Non-LDL -Cholesterol)	Cholesterol	NA	0.087885	0.0123257	1.02052e-12	1.14299e-11	1.71448e-10
UK Biobank (discovery)	Butter (T3 v. T1)	VLDL Cholesterol	Cholesterol	NA	0.0669421	0.0124226	7.13877e-08	1.99885e-07	1.19931e-05
UK Biobank (discovery)	Butter (T3 v. T1)	Clinical LDL Cholesterol	Cholesterol	NA	0.0757952	0.0123661	8.9179e-10	4.16169e-09	1.49821e-07
UK Biobank (discovery)	Butter (T3 v. T1)	LDL Cholesterol	Cholesterol	NA	0.073315	0.0124314	3.72149e-09	1.45398e-08	6.25211e-07
UK Biobank (discovery)	Butter (T3 v. T1)	HDL Cholesterol	Cholesterol	NA	0.0344763	0.0108504	0.00148707	0.00196714	0.249827
UK Biobank (discovery)	Butter (T3 v. T1)	Total Triglycerides	Triglycerides	NA	0.0529223	0.0119758	9.93941e-06	1.7394e-05	0.00166982
UK Biobank (discovery)	Butter (T3 v. T1)	Triglycerides in VLDL	Triglycerides	NA	0.045882	0.011887	0.000113657	0.000176799	0.0190943
UK Biobank (discovery)	Butter (T3 v. T1)	Triglycerides in LDL	Triglycerides	NA	0.058515	0.0123337	2.09975e-06	4.27198e-06	0.000352758
UK Biobank (discovery)	Butter (T3 v. T1)	Triglycerides in HDL	Triglycerides	NA	0.0881615	0.0124388	1.38858e-12	1.37225e-11	2.33282e-10
UK Biobank (discovery)	Butter (T3 v. T1)	Total Phospholipids in Lipoprotein Particles	Phospholipids	NA	0.0880512	0.0119024	1.41422e-13	1.97991e-12	2.3759e-11
UK Biobank (discovery)	Butter (T3 v. T1)	Phospholipids in VLDL	Phospholipids	NA	0.0560805	0.0122585	4.78147e-06	8.99323e-06	0.000803287
UK Biobank (discovery)	Butter (T3 v. T1)	Phospholipids in LDL	Phospholipids	NA	0.0740598	0.0124571	2.78638e-09	1.14173e-08	4.68111e-07
UK Biobank (discovery)	Butter (T3 v. T1)	Phospholipids in HDL	Phospholipids	NA	0.0528625	0.0112506	2.62838e-06	5.25676e-06	0.000441567
UK Biobank (discovery)	Butter (T3 v. T1)	Total Esterified Cholesterol	Cholesteryl esters	NA	0.0836616	0.0119315	2.39283e-12	2.11577e-11	4.01996e-10
UK Biobank (discovery)	Butter (T3 v. T1)	Cholesteryl Esters in VLDL	Cholesteryl esters	NA	0.0716586	0.012445	8.5778e-09	2.88214e-08	1.44107e-06
UK Biobank (discovery)	Butter (T3 v. T1)	Cholesteryl Esters in LDL	Cholesteryl esters	NA	0.0723797	0.0124638	6.40433e-09	2.28921e-08	1.07593e-06
UK Biobank (discovery)	Butter (T3 v. T1)	Cholesteryl Esters in HDL	Cholesteryl esters	NA	0.0298314	0.0108899	0.00615852	0.00783811	1
UK Biobank (discovery)	Butter (T3 v. T1)	Total Free Cholesterol	Free cholesterol	NA	0.0839362	0.0121291	4.58272e-12	3.49953e-11	7.69897e-10
UK Biobank (discovery)	Butter (T3 v. T1)	Free Cholesterol in VLDL	Free cholesterol	NA	0.0590245	0.012327	1.68912e-06	3.54715e-06	0.000283772
UK Biobank (discovery)	Butter (T3 v. T1)	Free Cholesterol in LDL	Free cholesterol	NA	0.0730488	0.0123157	3.03131e-09	1.21253e-08	5.09261e-07
UK Biobank (discovery)	Butter (T3 v. T1)	Free Cholesterol in HDL	Free cholesterol	NA	0.0496096	0.0108484	4.8234e-06	8.99323e-06	0.000810331
UK Biobank (discovery)	Butter (T3 v. T1)	Total Lipids in Lipoprotein Particles	Total lipids	NA	0.089732	0.01232	3.31928e-13	4.28954e-12	5.5764e-11
UK Biobank (discovery)	Butter (T3 v. T1)	Total Lipids in VLDL	Total lipids	NA	0.0557945	0.0121436	4.35125e-06	8.30694e-06	0.000731011
UK Biobank (discovery)	Butter (T3 v. T1)	Total Lipids in LDL	Total lipids	NA	0.0747183	0.0124548	2.00203e-09	8.40854e-09	3.36341e-07
UK Biobank (discovery)	Butter (T3 v. T1)	Total Lipids in HDL	Total lipids	NA	0.0504944	0.0110953	5.35669e-06	9.78178e-06	0.000899924
UK Biobank (discovery)	Butter (T3 v. T1)	Total Concentration of Lipoprotein Particles	Lipoprotein particle concentrations	NA	0.0711832	0.0117726	1.49413e-09	6.78417e-09	2.51014e-07
UK Biobank (discovery)	Butter (T3 v. T1)	Concentration of VLDL Particles	Lipoprotein particle concentrations	NA	0.065401	0.0124047	1.35494e-07	3.73163e-07	2.27629e-05
UK Biobank (discovery)	Butter (T3 v. T1)	Concentration of LDL Particles	Lipoprotein particle concentrations	NA	0.0595352	0.0124772	1.83524e-06	3.80642e-06	0.00030832
UK Biobank (discovery)	Butter (T3 v. T1)	Concentration of HDL Particles	Lipoprotein particle concentrations	NA	0.0640054	0.0117627	5.31979e-08	1.56794e-07	8.93725e-06
UK Biobank (discovery)	Butter (T3 v. T1)	Average Diameter for VLDL Particles	Lipoprotein particle sizes	NA	0.0174228	0.0114508	0.128132	0.144471	1
UK Biobank (discovery)	Butter (T3 v. T1)	Average Diameter for LDL Particles	Lipoprotein particle sizes	NA	-0.0700372	0.0122108	9.7873e-09	3.22405e-08	1.64427e-06
UK Biobank (discovery)	Butter (T3 v. T1)	Average Diameter for HDL Particles	Lipoprotein particle sizes	NA	0.0110878	0.0106419	0.297463	0.322411	1
UK Biobank (discovery)	Butter (T3 v. T1)	Phosphoglycerides	Other lipids	NA	0.0699604	0.0119183	4.39497e-09	1.64079e-08	7.38356e-07
UK Biobank (discovery)	Butter (T3 v. T1)	Total Cholines	Other lipids	NA	0.0708586	0.0117883	1.86198e-09	8.02084e-09	3.12813e-07
UK Biobank (discovery)	Butter (T3 v. T1)	Phosphatidylcholines	Other lipids	NA	0.0757395	0.0117878	1.33255e-10	7.22155e-10	2.23868e-08
UK Biobank (discovery)	Butter (T3 v. T1)	Sphingomyelins	Other lipids	NA	0.0801384	0.0116475	6.06795e-12	4.43224e-11	1.01942e-09
UK Biobank (discovery)	Butter (T3 v. T1)	Apolipoprotein B	Apolipoproteins	NA	0.068402	0.0124474	3.92673e-08	1.17802e-07	6.5969e-06
UK Biobank (discovery)	Butter (T3 v. T1)	Apolipoprotein A1	Apolipoproteins	NA	0.061786	0.0113953	5.9281e-08	1.688e-07	9.9592e-06
UK Biobank (discovery)	Butter (T3 v. T1)	Total Fatty Acids	Fatty acids	NA	0.0520504	0.0124274	2.81649e-05	4.82826e-05	0.0047317
UK Biobank (discovery)	Butter (T3 v. T1)	Degree of Unsaturation	Fatty acids	NA	-0.229765	0.0116492	3.77201e-86	6.33698e-84	6.33698e-84
UK Biobank (discovery)	Butter (T3 v. T1)	Omega-3 Fatty Acids	Fatty acids	NA	-0.126936	0.0123217	7.47715e-25	4.1872e-23	1.25616e-22
UK Biobank (discovery)	Butter (T3 v. T1)	Omega-6 Fatty Acids	Fatty acids	NA	-0.00137896	0.0123538	0.911123	0.916579	1
UK Biobank (discovery)	Butter (T3 v. T1)	Polyunsaturated Fatty Acids	Fatty acids	NA	-0.0365385	0.0122947	0.0029616	0.00388709	0.497548
UK Biobank (discovery)	Butter (T3 v. T1)	Monounsaturated Fatty Acids	Fatty acids	NA	0.0635457	0.0122391	2.09123e-07	5.40737e-07	3.51327e-05
UK Biobank (discovery)	Butter (T3 v. T1)	Saturated Fatty Acids	Fatty acids	NA	0.113796	0.0123443	3.16728e-20	1.33026e-18	5.32103e-18
UK Biobank (discovery)	Butter (T3 v. T1)	Linoleic Acid	Fatty acids	NA	0.00945304	0.0124499	0.447688	0.468138	1
UK Biobank (discovery)	Butter (T3 v. T1)	Docosahexaenoic Acid	Fatty acids	NA	-0.129659	0.0120202	4.36345e-27	3.66529e-25	7.33059e-25
UK Biobank (discovery)	Butter (T3 v. T1)	Alanine	Amino acids	NA	-0.00603192	0.0126841	0.634399	0.645933	1
UK Biobank (discovery)	Butter (T3 v. T1)	Glutamine	Amino acids	NA	0.012275	0.012711	0.3342	0.357615	1
UK Biobank (discovery)	Butter (T3 v. T1)	Glycine	Amino acids	NA	-0.000934403	0.0120308	0.938093	0.938093	1
UK Biobank (discovery)	Butter (T3 v. T1)	Histidine	Amino acids	NA	-0.00903543	0.0128224	0.481026	0.495781	1
UK Biobank (discovery)	Butter (T3 v. T1)	Total Concentration of Branched-Chain Amino Acids (Leucine + Isoleucine + Valine)	Amino acids	Branched-chain amino acids	-0.0033831	0.0120666	0.779197	0.788585	1
UK Biobank (discovery)	Butter (T3 v. T1)	Isoleucine	Amino acids	Branched-chain amino acids	0.0161793	0.012344	0.189967	0.212763	1
UK Biobank (discovery)	Butter (T3 v. T1)	Leucine	Amino acids	Branched-chain amino acids	0.0134695	0.0120459	0.263498	0.287819	1
UK Biobank (discovery)	Butter (T3 v. T1)	Valine	Amino acids	Branched-chain amino acids	-0.0209279	0.0120951	0.0835887	0.0961842	1
UK Biobank (discovery)	Butter (T3 v. T1)	Phenylalanine	Amino acids	Aromatic amino acids	-0.0319068	0.0127832	0.0125645	0.0157525	1
UK Biobank (discovery)	Butter (T3 v. T1)	Tyrosine	Amino acids	Aromatic amino acids	-0.0226551	0.0125929	0.0720203	0.0840237	1
UK Biobank (discovery)	Butter (T3 v. T1)	Glucose	Glycolysis related metabolites	NA	0.00646515	0.0123047	0.599294	0.613911	1
UK Biobank (discovery)	Butter (T3 v. T1)	Lactate	Glycolysis related metabolites	NA	0.0198454	0.0128239	0.121741	0.138193	1
UK Biobank (discovery)	Butter (T3 v. T1)	Pyruvate	Glycolysis related metabolites	NA	0.0267636	0.0128376	0.0370958	0.0448352	1
UK Biobank (discovery)	Butter (T3 v. T1)	Citrate	Glycolysis related metabolites	NA	0.0698052	0.0125541	2.71115e-08	8.28133e-08	4.55473e-06
UK Biobank (discovery)	Butter (T3 v. T1)	3-Hydroxybutyrate	Ketone bodies	NA	0.0593342	0.0127491	3.26717e-06	6.38239e-06	0.000548885
UK Biobank (discovery)	Butter (T3 v. T1)	Acetate	Ketone bodies	NA	-0.0836093	0.012813	6.871e-11	3.89991e-10	1.15433e-08
UK Biobank (discovery)	Butter (T3 v. T1)	Acetoacetate	Ketone bodies	NA	0.0514539	0.0127314	5.32162e-05	8.85181e-05	0.00894033
UK Biobank (discovery)	Butter (T3 v. T1)	Acetone	Ketone bodies	NA	0.0693815	0.0127827	5.74269e-08	1.6634e-07	9.64773e-06
UK Biobank (discovery)	Butter (T3 v. T1)	Creatinine	Fluid balance	NA	0.0241964	0.0109349	0.0269192	0.0330104	1
UK Biobank (discovery)	Butter (T3 v. T1)	Albumin	Fluid balance	NA	-0.0141285	0.0126441	0.263834	0.287819	1
UK Biobank (discovery)	Butter (T3 v. T1)	Glycoprotein Acetyls	Inflammation	NA	-0.0154611	0.011917	0.194501	0.216398	1
UK Biobank (discovery)	Butter (T3 v. T1)	Concentration of Chylomicrons and Extremely Large VLDL Particles	Lipoprotein subclasses	Chylomicrons and extremely large VLDL (particle diameters from 75 nm upwards)	0.0332753	0.0118699	0.00506039	0.00653958	0.850146
UK Biobank (discovery)	Butter (T3 v. T1)	Total Lipids in Chylomicrons and Extremely Large VLDL	Lipoprotein subclasses	Chylomicrons and extremely large VLDL (particle diameters from 75 nm upwards)	0.0338278	0.0118892	0.00444008	0.00578242	0.745933
UK Biobank (discovery)	Butter (T3 v. T1)	Phospholipids in Chylomicrons and Extremely Large VLDL	Lipoprotein subclasses	Chylomicrons and extremely large VLDL (particle diameters from 75 nm upwards)	0.0260793	0.0118012	0.0271189	0.0330143	1
UK Biobank (discovery)	Butter (T3 v. T1)	Cholesterol in Chylomicrons and Extremely Large VLDL	Lipoprotein subclasses	Chylomicrons and extremely large VLDL (particle diameters from 75 nm upwards)	0.0275127	0.0118929	0.020707	0.0255792	1
UK Biobank (discovery)	Butter (T3 v. T1)	Cholesteryl Esters in Chylomicrons and Extremely Large VLDL	Lipoprotein subclasses	Chylomicrons and extremely large VLDL (particle diameters from 75 nm upwards)	0.0330753	0.0119106	0.00548982	0.00704038	0.922289
UK Biobank (discovery)	Butter (T3 v. T1)	Free Cholesterol in Chylomicrons and Extremely Large VLDL	Lipoprotein subclasses	Chylomicrons and extremely large VLDL (particle diameters from 75 nm upwards)	0.0215533	0.0119259	0.0707287	0.0830938	1
UK Biobank (discovery)	Butter (T3 v. T1)	Triglycerides in Chylomicrons and Extremely Large VLDL	Lipoprotein subclasses	Chylomicrons and extremely large VLDL (particle diameters from 75 nm upwards)	0.0410782	0.0119631	0.000595998	0.000807481	0.100128
UK Biobank (discovery)	Butter (T3 v. T1)	Concentration of Very Large VLDL Particles	Lipoprotein subclasses	Very large VLDL (average diameter 64 nm)	0.0463628	0.011734	7.79223e-05	0.0001235	0.0130909
UK Biobank (discovery)	Butter (T3 v. T1)	Total Lipids in Very Large VLDL	Lipoprotein subclasses	Very large VLDL (average diameter 64 nm)	0.046546	0.0117537	7.50588e-05	0.000120094	0.0126099
UK Biobank (discovery)	Butter (T3 v. T1)	Phospholipids in Very Large VLDL	Lipoprotein subclasses	Very large VLDL (average diameter 64 nm)	0.0440678	0.0118087	0.00019039	0.000273381	0.0319856
UK Biobank (discovery)	Butter (T3 v. T1)	Cholesterol in Very Large VLDL	Lipoprotein subclasses	Very large VLDL (average diameter 64 nm)	0.0455772	0.0119969	0.000145463	0.00022016	0.0244377
UK Biobank (discovery)	Butter (T3 v. T1)	Cholesteryl Esters in Very Large VLDL	Lipoprotein subclasses	Very large VLDL (average diameter 64 nm)	0.0486281	0.0121077	5.92395e-05	9.66237e-05	0.00995224
UK Biobank (discovery)	Butter (T3 v. T1)	Free Cholesterol in Very Large VLDL	Lipoprotein subclasses	Very large VLDL (average diameter 64 nm)	0.0409386	0.0118992	0.00058137	0.000794066	0.0976701
UK Biobank (discovery)	Butter (T3 v. T1)	Triglycerides in Very Large VLDL	Lipoprotein subclasses	Very large VLDL (average diameter 64 nm)	0.0467111	0.0116725	6.2986e-05	0.000101747	0.0105817
UK Biobank (discovery)	Butter (T3 v. T1)	Concentration of Large VLDL Particles	Lipoprotein subclasses	Large VLDL (average diameter 53.6 nm)	0.0450411	0.0118773	0.000149561	0.000224341	0.0251262
UK Biobank (discovery)	Butter (T3 v. T1)	Total Lipids in Large VLDL	Lipoprotein subclasses	Large VLDL (average diameter 53.6 nm)	0.0449506	0.0119011	0.000158977	0.000234282	0.0267082
UK Biobank (discovery)	Butter (T3 v. T1)	Phospholipids in Large VLDL	Lipoprotein subclasses	Large VLDL (average diameter 53.6 nm)	0.042994	0.0118264	0.000277895	0.000395647	0.0466864
UK Biobank (discovery)	Butter (T3 v. T1)	Cholesterol in Large VLDL	Lipoprotein subclasses	Large VLDL (average diameter 53.6 nm)	0.0457034	0.0120637	0.000151791	0.000225671	0.0255008
UK Biobank (discovery)	Butter (T3 v. T1)	Cholesteryl Esters in Large VLDL	Lipoprotein subclasses	Large VLDL (average diameter 53.6 nm)	0.0498338	0.0122489	4.74264e-05	7.96763e-05	0.00796763
UK Biobank (discovery)	Butter (T3 v. T1)	Free Cholesterol in Large VLDL	Lipoprotein subclasses	Large VLDL (average diameter 53.6 nm)	0.0414062	0.0118587	0.000480641	0.000661866	0.0807477
UK Biobank (discovery)	Butter (T3 v. T1)	Triglycerides in Large VLDL	Lipoprotein subclasses	Large VLDL (average diameter 53.6 nm)	0.0447662	0.0118986	0.000168614	0.000246323	0.0283272
UK Biobank (discovery)	Butter (T3 v. T1)	Concentration of Medium VLDL Particles	Lipoprotein subclasses	Medium VLDL (average diameter 44.5 nm)	0.0590064	0.01244	2.11056e-06	4.27198e-06	0.000354575
UK Biobank (discovery)	Butter (T3 v. T1)	Total Lipids in Medium VLDL	Lipoprotein subclasses	Medium VLDL (average diameter 44.5 nm)	0.0566694	0.0123978	4.87134e-06	8.99323e-06	0.000818384
UK Biobank (discovery)	Butter (T3 v. T1)	Phospholipids in Medium VLDL	Lipoprotein subclasses	Medium VLDL (average diameter 44.5 nm)	0.063057	0.0124592	4.18906e-07	1.00537e-06	7.03762e-05
UK Biobank (discovery)	Butter (T3 v. T1)	Cholesterol in Medium VLDL	Lipoprotein subclasses	Medium VLDL (average diameter 44.5 nm)	0.0627347	0.0123857	4.10217e-07	9.98788e-07	6.89164e-05
UK Biobank (discovery)	Butter (T3 v. T1)	Cholesteryl Esters in Medium VLDL	Lipoprotein subclasses	Medium VLDL (average diameter 44.5 nm)	0.058902	0.0122508	1.53035e-06	3.33895e-06	0.000257099
UK Biobank (discovery)	Butter (T3 v. T1)	Free Cholesterol in Medium VLDL	Lipoprotein subclasses	Medium VLDL (average diameter 44.5 nm)	0.0647797	0.0124683	2.05213e-07	5.40737e-07	3.44757e-05
UK Biobank (discovery)	Butter (T3 v. T1)	Triglycerides in Medium VLDL	Lipoprotein subclasses	Medium VLDL (average diameter 44.5 nm)	0.0437349	0.012092	0.000298602	0.000421556	0.0501652
UK Biobank (discovery)	Butter (T3 v. T1)	Concentration of Small VLDL Particles	Lipoprotein subclasses	Small VLDL (average diameter 36.8 nm)	0.0474586	0.0123244	0.000117937	0.000181774	0.0198134
UK Biobank (discovery)	Butter (T3 v. T1)	Total Lipids in Small VLDL	Lipoprotein subclasses	Small VLDL (average diameter 36.8 nm)	0.0510599	0.0123476	3.55431e-05	6.03156e-05	0.00597124
UK Biobank (discovery)	Butter (T3 v. T1)	Phospholipids in Small VLDL	Lipoprotein subclasses	Small VLDL (average diameter 36.8 nm)	0.0558509	0.0124677	7.49895e-06	1.34024e-05	0.00125982
UK Biobank (discovery)	Butter (T3 v. T1)	Cholesterol in Small VLDL	Lipoprotein subclasses	Small VLDL (average diameter 36.8 nm)	0.0642933	0.0124685	2.52992e-07	6.36607e-07	4.25026e-05
UK Biobank (discovery)	Butter (T3 v. T1)	Cholesteryl Esters in Small VLDL	Lipoprotein subclasses	Small VLDL (average diameter 36.8 nm)	0.064135	0.0124394	2.53885e-07	6.36607e-07	4.26527e-05
UK Biobank (discovery)	Butter (T3 v. T1)	Free Cholesterol in Small VLDL	Lipoprotein subclasses	Small VLDL (average diameter 36.8 nm)	0.0627443	0.0124884	5.0783e-07	1.18494e-06	8.53154e-05
UK Biobank (discovery)	Butter (T3 v. T1)	Triglycerides in Small VLDL	Lipoprotein subclasses	Small VLDL (average diameter 36.8 nm)	0.028891	0.0121192	0.0171356	0.0213243	1
UK Biobank (discovery)	Butter (T3 v. T1)	Concentration of Very Small VLDL Particles	Lipoprotein subclasses	Very small VLDL (average diameter 31.3 nm)	0.0879711	0.0123914	1.27585e-12	1.33964e-11	2.14342e-10
UK Biobank (discovery)	Butter (T3 v. T1)	Total Lipids in Very Small VLDL	Lipoprotein subclasses	Very small VLDL (average diameter 31.3 nm)	0.0825141	0.0123757	2.64029e-11	1.77428e-10	4.43569e-09
UK Biobank (discovery)	Butter (T3 v. T1)	Phospholipids in Very Small VLDL	Lipoprotein subclasses	Very small VLDL (average diameter 31.3 nm)	0.0708559	0.0124419	1.24355e-08	4.01763e-08	2.08917e-06
UK Biobank (discovery)	Butter (T3 v. T1)	Cholesterol in Very Small VLDL	Lipoprotein subclasses	Very small VLDL (average diameter 31.3 nm)	0.091923	0.0120907	2.96664e-14	4.98396e-13	4.98396e-12
UK Biobank (discovery)	Butter (T3 v. T1)	Cholesteryl Esters in Very Small VLDL	Lipoprotein subclasses	Very small VLDL (average diameter 31.3 nm)	0.0940831	0.0119667	3.87955e-15	8.14706e-14	6.51765e-13
UK Biobank (discovery)	Butter (T3 v. T1)	Free Cholesterol in Very Small VLDL	Lipoprotein subclasses	Very small VLDL (average diameter 31.3 nm)	0.0832604	0.0123378	1.51707e-11	1.06195e-10	2.54869e-09
UK Biobank (discovery)	Butter (T3 v. T1)	Triglycerides in Very Small VLDL	Lipoprotein subclasses	Very small VLDL (average diameter 31.3 nm)	0.0421878	0.0123208	0.000617502	0.000829923	0.10374
UK Biobank (discovery)	Butter (T3 v. T1)	Concentration of IDL Particles	Lipoprotein subclasses	IDL (average diameter 28.6 nm)	0.0913617	0.0122458	8.80075e-14	1.34411e-12	1.47853e-11
UK Biobank (discovery)	Butter (T3 v. T1)	Total Lipids in IDL	Lipoprotein subclasses	IDL (average diameter 28.6 nm)	0.0934104	0.011946	5.45033e-15	1.01739e-13	9.15655e-13
UK Biobank (discovery)	Butter (T3 v. T1)	Phospholipids in IDL	Lipoprotein subclasses	IDL (average diameter 28.6 nm)	0.0831307	0.0119432	3.44742e-12	2.75794e-11	5.79167e-10
UK Biobank (discovery)	Butter (T3 v. T1)	Cholesterol in IDL	Lipoprotein subclasses	IDL (average diameter 28.6 nm)	0.0935759	0.0118873	3.58699e-15	8.14706e-14	6.02615e-13
UK Biobank (discovery)	Butter (T3 v. T1)	Cholesteryl Esters in IDL	Lipoprotein subclasses	IDL (average diameter 28.6 nm)	0.095278	0.0118918	1.1605e-15	3.2494e-14	1.94964e-13
UK Biobank (discovery)	Butter (T3 v. T1)	Free Cholesterol in IDL	Lipoprotein subclasses	IDL (average diameter 28.6 nm)	0.0866045	0.0119171	3.74242e-13	4.4909e-12	6.28726e-11
UK Biobank (discovery)	Butter (T3 v. T1)	Triglycerides in IDL	Lipoprotein subclasses	IDL (average diameter 28.6 nm)	0.0553921	0.0124045	8.01217e-06	1.41689e-05	0.00134605
UK Biobank (discovery)	Butter (T3 v. T1)	Concentration of Large LDL Particles	Lipoprotein subclasses	Large LDL (average diameter 25.5 nm)	0.0465875	0.01246	0.000185054	0.00026801	0.0310891
UK Biobank (discovery)	Butter (T3 v. T1)	Total Lipids in Large LDL	Lipoprotein subclasses	Large LDL (average diameter 25.5 nm)	0.0774748	0.0123533	3.61379e-10	1.83975e-09	6.07118e-08
UK Biobank (discovery)	Butter (T3 v. T1)	Phospholipids in Large LDL	Lipoprotein subclasses	Large LDL (average diameter 25.5 nm)	0.0812899	0.0123434	4.58765e-11	2.85454e-10	7.70725e-09
UK Biobank (discovery)	Butter (T3 v. T1)	Cholesterol in Large LDL	Lipoprotein subclasses	Large LDL (average diameter 25.5 nm)	0.0742551	0.0123249	1.70938e-09	7.55728e-09	2.87177e-07
UK Biobank (discovery)	Butter (T3 v. T1)	Cholesteryl Esters in Large LDL	Lipoprotein subclasses	Large LDL (average diameter 25.5 nm)	0.0716183	0.0123791	7.29248e-09	2.55237e-08	1.22514e-06
UK Biobank (discovery)	Butter (T3 v. T1)	Free Cholesterol in Large LDL	Lipoprotein subclasses	Large LDL (average diameter 25.5 nm)	0.0793895	0.01217	6.96413e-11	3.89991e-10	1.16997e-08
UK Biobank (discovery)	Butter (T3 v. T1)	Triglycerides in Large LDL	Lipoprotein subclasses	Large LDL (average diameter 25.5 nm)	0.062407	0.0123786	4.64023e-07	1.09797e-06	7.79558e-05
UK Biobank (discovery)	Butter (T3 v. T1)	Concentration of Medium LDL Particles	Lipoprotein subclasses	Medium LDL (average diameter 23 nm)	0.0769348	0.0124807	7.15325e-10	3.46237e-09	1.20175e-07
UK Biobank (discovery)	Butter (T3 v. T1)	Total Lipids in Medium LDL	Lipoprotein subclasses	Medium LDL (average diameter 23 nm)	0.0702017	0.0125091	2.01385e-08	6.2653e-08	3.38326e-06
UK Biobank (discovery)	Butter (T3 v. T1)	Phospholipids in Medium LDL	Lipoprotein subclasses	Medium LDL (average diameter 23 nm)	0.0655723	0.012538	1.70554e-07	4.62147e-07	2.86531e-05
UK Biobank (discovery)	Butter (T3 v. T1)	Cholesterol in Medium LDL	Lipoprotein subclasses	Medium LDL (average diameter 23 nm)	0.0709793	0.0125018	1.37702e-08	4.3649e-08	2.3134e-06
UK Biobank (discovery)	Butter (T3 v. T1)	Cholesteryl Esters in Medium LDL	Lipoprotein subclasses	Medium LDL (average diameter 23 nm)	0.0719452	0.0124725	8.07163e-09	2.76741e-08	1.35603e-06
UK Biobank (discovery)	Butter (T3 v. T1)	Free Cholesterol in Medium LDL	Lipoprotein subclasses	Medium LDL (average diameter 23 nm)	0.0641048	0.0125028	2.95522e-07	7.30113e-07	4.96477e-05
UK Biobank (discovery)	Butter (T3 v. T1)	Triglycerides in Medium LDL	Lipoprotein subclasses	Medium LDL (average diameter 23 nm)	0.052458	0.0122763	1.93237e-05	3.34678e-05	0.00324638
UK Biobank (discovery)	Butter (T3 v. T1)	Concentration of Small LDL Particles	Lipoprotein subclasses	Small LDL (average diameter 18.7 nm)	0.0734728	0.0125099	4.31196e-09	1.64079e-08	7.24409e-07
UK Biobank (discovery)	Butter (T3 v. T1)	Total Lipids in Small LDL	Lipoprotein subclasses	Small LDL (average diameter 18.7 nm)	0.0602391	0.0125288	1.53002e-06	3.33895e-06	0.000257043
UK Biobank (discovery)	Butter (T3 v. T1)	Phospholipids in Small LDL	Lipoprotein subclasses	Small LDL (average diameter 18.7 nm)	0.0507224	0.012581	5.54961e-05	9.14053e-05	0.00932334
UK Biobank (discovery)	Butter (T3 v. T1)	Cholesterol in Small LDL	Lipoprotein subclasses	Small LDL (average diameter 18.7 nm)	0.061951	0.0125112	7.39142e-07	1.67805e-06	0.000124176
UK Biobank (discovery)	Butter (T3 v. T1)	Cholesteryl Esters in Small LDL	Lipoprotein subclasses	Small LDL (average diameter 18.7 nm)	0.0648205	0.0124848	2.09214e-07	5.40737e-07	3.51479e-05
UK Biobank (discovery)	Butter (T3 v. T1)	Free Cholesterol in Small LDL	Lipoprotein subclasses	Small LDL (average diameter 18.7 nm)	0.0491614	0.0125427	8.88887e-05	0.000139564	0.0149333
UK Biobank (discovery)	Butter (T3 v. T1)	Triglycerides in Small LDL	Lipoprotein subclasses	Small LDL (average diameter 18.7 nm)	0.0464803	0.0121757	0.000135055	0.000206266	0.0226892
UK Biobank (discovery)	Butter (T3 v. T1)	Concentration of Very Large HDL Particles	Lipoprotein subclasses	Very large HDL (average diameter 14.3 nm)	0.0281127	0.0107614	0.00899534	0.0113625	1
UK Biobank (discovery)	Butter (T3 v. T1)	Total Lipids in Very Large HDL	Lipoprotein subclasses	Very large HDL (average diameter 14.3 nm)	0.0131646	0.0107305	0.219892	0.243038	1
UK Biobank (discovery)	Butter (T3 v. T1)	Phospholipids in Very Large HDL	Lipoprotein subclasses	Very large HDL (average diameter 14.3 nm)	0.0102208	0.0107767	0.342925	0.362335	1
UK Biobank (discovery)	Butter (T3 v. T1)	Cholesterol in Very Large HDL	Lipoprotein subclasses	Very large HDL (average diameter 14.3 nm)	0.0102361	0.0106815	0.337914	0.359301	1
UK Biobank (discovery)	Butter (T3 v. T1)	Cholesteryl Esters in Very Large HDL	Lipoprotein subclasses	Very large HDL (average diameter 14.3 nm)	0.00764034	0.0105622	0.469461	0.486849	1
UK Biobank (discovery)	Butter (T3 v. T1)	Free Cholesterol in Very Large HDL	Lipoprotein subclasses	Very large HDL (average diameter 14.3 nm)	0.0188537	0.0112933	0.0950349	0.108611	1
UK Biobank (discovery)	Butter (T3 v. T1)	Triglycerides in Very Large HDL	Lipoprotein subclasses	Very large HDL (average diameter 14.3 nm)	0.0792934	0.0126285	3.44737e-10	1.80987e-09	5.79158e-08
UK Biobank (discovery)	Butter (T3 v. T1)	Concentration of Large HDL Particles	Lipoprotein subclasses	Large HDL (average diameter 12.1 nm)	0.0211156	0.0104334	0.0429935	0.0515922	1
UK Biobank (discovery)	Butter (T3 v. T1)	Total Lipids in Large HDL	Lipoprotein subclasses	Large HDL (average diameter 12.1 nm)	0.0184233	0.0105155	0.0797806	0.0924355	1
UK Biobank (discovery)	Butter (T3 v. T1)	Phospholipids in Large HDL	Lipoprotein subclasses	Large HDL (average diameter 12.1 nm)	0.0193516	0.0106398	0.0689504	0.0815751	1
UK Biobank (discovery)	Butter (T3 v. T1)	Cholesterol in Large HDL	Lipoprotein subclasses	Large HDL (average diameter 12.1 nm)	0.0104507	0.0104318	0.316445	0.340787	1
UK Biobank (discovery)	Butter (T3 v. T1)	Cholesteryl Esters in Large HDL	Lipoprotein subclasses	Large HDL (average diameter 12.1 nm)	0.00790494	0.0104327	0.448632	0.468138	1
UK Biobank (discovery)	Butter (T3 v. T1)	Free Cholesterol in Large HDL	Lipoprotein subclasses	Large HDL (average diameter 12.1 nm)	0.0195701	0.0104915	0.0621441	0.074044	1
UK Biobank (discovery)	Butter (T3 v. T1)	Triglycerides in Large HDL	Lipoprotein subclasses	Large HDL (average diameter 12.1 nm)	0.101731	0.0123467	1.78509e-16	5.99791e-15	2.99896e-14
UK Biobank (discovery)	Butter (T3 v. T1)	Concentration of Medium HDL Particles	Lipoprotein subclasses	Medium HDL (average diameter 10.9 nm)	0.0552002	0.0115012	1.59667e-06	3.43899e-06	0.000268241
UK Biobank (discovery)	Butter (T3 v. T1)	Total Lipids in Medium HDL	Lipoprotein subclasses	Medium HDL (average diameter 10.9 nm)	0.05452	0.0116471	2.86524e-06	5.66305e-06	0.00048136
UK Biobank (discovery)	Butter (T3 v. T1)	Phospholipids in Medium HDL	Lipoprotein subclasses	Medium HDL (average diameter 10.9 nm)	0.0564203	0.0117793	1.67626e-06	3.54715e-06	0.000281612
UK Biobank (discovery)	Butter (T3 v. T1)	Cholesterol in Medium HDL	Lipoprotein subclasses	Medium HDL (average diameter 10.9 nm)	0.040351	0.0114269	0.00041412	0.000574977	0.0695722
UK Biobank (discovery)	Butter (T3 v. T1)	Cholesteryl Esters in Medium HDL	Lipoprotein subclasses	Medium HDL (average diameter 10.9 nm)	0.0369704	0.0114679	0.00126604	0.00168805	0.212695
UK Biobank (discovery)	Butter (T3 v. T1)	Free Cholesterol in Medium HDL	Lipoprotein subclasses	Medium HDL (average diameter 10.9 nm)	0.0523837	0.0113216	3.7251e-06	7.1933e-06	0.000625817
UK Biobank (discovery)	Butter (T3 v. T1)	Triglycerides in Medium HDL	Lipoprotein subclasses	Medium HDL (average diameter 10.9 nm)	0.0864355	0.0124167	3.42939e-12	2.75794e-11	5.76138e-10
UK Biobank (discovery)	Butter (T3 v. T1)	Concentration of Small HDL Particles	Lipoprotein subclasses	Small HDL (average diameter 8.7 nm)	0.0632176	0.0126205	5.49301e-07	1.26414e-06	9.22826e-05
UK Biobank (discovery)	Butter (T3 v. T1)	Total Lipids in Small HDL	Lipoprotein subclasses	Small HDL (average diameter 8.7 nm)	0.0732986	0.0125317	4.986e-09	1.82098e-08	8.37649e-07
UK Biobank (discovery)	Butter (T3 v. T1)	Phospholipids in Small HDL	Lipoprotein subclasses	Small HDL (average diameter 8.7 nm)	0.0768884	0.0124759	7.21327e-10	3.46237e-09	1.21183e-07
UK Biobank (discovery)	Butter (T3 v. T1)	Cholesterol in Small HDL	Lipoprotein subclasses	Small HDL (average diameter 8.7 nm)	0.0567028	0.0126332	7.19827e-06	1.30033e-05	0.00120931
UK Biobank (discovery)	Butter (T3 v. T1)	Cholesteryl Esters in Small HDL	Lipoprotein subclasses	Small HDL (average diameter 8.7 nm)	0.0456045	0.0126948	0.000328117	0.000459363	0.0551236
UK Biobank (discovery)	Butter (T3 v. T1)	Free Cholesterol in Small HDL	Lipoprotein subclasses	Small HDL (average diameter 8.7 nm)	0.0813556	0.0124053	5.52136e-11	3.31282e-10	9.27589e-09
UK Biobank (discovery)	Butter (T3 v. T1)	Triglycerides in Small HDL	Lipoprotein subclasses	Small HDL (average diameter 8.7 nm)	0.0573289	0.0118093	1.21145e-06	2.71365e-06	0.000203524
UK Biobank (discovery)	Cheese (T3 v. T1)	Total Cholesterol	Cholesterol	NA	0.00637277	0.0132946	0.631694	0.977428	1
UK Biobank (discovery)	Cheese (T3 v. T1)	Total Cholesterol Minus HDL-C	Cholesterol	NA	-0.00103059	0.0137126	0.940091	0.978029	1
UK Biobank (discovery)	Cheese (T3 v. T1)	Remnant Cholesterol (Non-HDL, Non-LDL -Cholesterol)	Cholesterol	NA	0.00386863	0.0136713	0.777198	0.977428	1
UK Biobank (discovery)	Cheese (T3 v. T1)	VLDL Cholesterol	Cholesterol	NA	-0.0029853	0.0137747	0.828425	0.977428	1
UK Biobank (discovery)	Cheese (T3 v. T1)	Clinical LDL Cholesterol	Cholesterol	NA	-0.00229863	0.0137136	0.866886	0.977428	1
UK Biobank (discovery)	Cheese (T3 v. T1)	LDL Cholesterol	Cholesterol	NA	-0.0050851	0.0137855	0.712225	0.977428	1
UK Biobank (discovery)	Cheese (T3 v. T1)	HDL Cholesterol	Cholesterol	NA	0.0174325	0.0120279	0.147251	0.587107	1
UK Biobank (discovery)	Cheese (T3 v. T1)	Total Triglycerides	Triglycerides	NA	0.00474169	0.0132775	0.721003	0.977428	1
UK Biobank (discovery)	Cheese (T3 v. T1)	Triglycerides in VLDL	Triglycerides	NA	0.000809143	0.0131783	0.951041	0.978234	1
UK Biobank (discovery)	Cheese (T3 v. T1)	Triglycerides in LDL	Triglycerides	NA	0.00148963	0.0136748	0.913257	0.978029	1
UK Biobank (discovery)	Cheese (T3 v. T1)	Triglycerides in HDL	Triglycerides	NA	0.0239082	0.013796	0.0831075	0.498172	1
UK Biobank (discovery)	Cheese (T3 v. T1)	Total Phospholipids in Lipoprotein Particles	Phospholipids	NA	0.0114826	0.0132023	0.384447	0.977428	1
UK Biobank (discovery)	Cheese (T3 v. T1)	Phospholipids in VLDL	Phospholipids	NA	-0.00417044	0.0135912	0.758961	0.977428	1
UK Biobank (discovery)	Cheese (T3 v. T1)	Phospholipids in LDL	Phospholipids	NA	-0.00490661	0.0138141	0.722451	0.977428	1
UK Biobank (discovery)	Cheese (T3 v. T1)	Phospholipids in HDL	Phospholipids	NA	0.0204448	0.0124735	0.101209	0.50009	1
UK Biobank (discovery)	Cheese (T3 v. T1)	Total Esterified Cholesterol	Cholesteryl esters	NA	0.00652577	0.0132337	0.621933	0.977428	1
UK Biobank (discovery)	Cheese (T3 v. T1)	Cholesteryl Esters in VLDL	Cholesteryl esters	NA	-0.0013578	0.0138003	0.921624	0.978029	1
UK Biobank (discovery)	Cheese (T3 v. T1)	Cholesteryl Esters in LDL	Cholesteryl esters	NA	-0.0065804	0.0138212	0.633999	0.977428	1
UK Biobank (discovery)	Cheese (T3 v. T1)	Cholesteryl Esters in HDL	Cholesteryl esters	NA	0.0168914	0.0120713	0.161729	0.595634	1
UK Biobank (discovery)	Cheese (T3 v. T1)	Total Free Cholesterol	Free cholesterol	NA	0.00603165	0.0134527	0.653895	0.977428	1
UK Biobank (discovery)	Cheese (T3 v. T1)	Free Cholesterol in VLDL	Free cholesterol	NA	-0.00476107	0.0136675	0.72758	0.977428	1
UK Biobank (discovery)	Cheese (T3 v. T1)	Free Cholesterol in LDL	Free cholesterol	NA	-0.00102402	0.0136573	0.940231	0.978029	1
UK Biobank (discovery)	Cheese (T3 v. T1)	Free Cholesterol in HDL	Free cholesterol	NA	0.0194205	0.0120273	0.106385	0.510646	1
UK Biobank (discovery)	Cheese (T3 v. T1)	Total Lipids in Lipoprotein Particles	Total lipids	NA	0.00509739	0.0136654	0.709139	0.977428	1
UK Biobank (discovery)	Cheese (T3 v. T1)	Total Lipids in VLDL	Total lipids	NA	-0.00277718	0.0134639	0.836582	0.977428	1
UK Biobank (discovery)	Cheese (T3 v. T1)	Total Lipids in LDL	Total lipids	NA	-0.00515145	0.0138117	0.709168	0.977428	1
UK Biobank (discovery)	Cheese (T3 v. T1)	Total Lipids in HDL	Total lipids	NA	0.0202298	0.0123011	0.100069	0.50009	1
UK Biobank (discovery)	Cheese (T3 v. T1)	Total Concentration of Lipoprotein Particles	Lipoprotein particle concentrations	NA	0.0134238	0.013055	0.303842	0.919816	1
UK Biobank (discovery)	Cheese (T3 v. T1)	Concentration of VLDL Particles	Lipoprotein particle concentrations	NA	-0.00121776	0.0137546	0.929452	0.978029	1
UK Biobank (discovery)	Cheese (T3 v. T1)	Concentration of LDL Particles	Lipoprotein particle concentrations	NA	-0.00937075	0.0138339	0.498172	0.977428	1
UK Biobank (discovery)	Cheese (T3 v. T1)	Concentration of HDL Particles	Lipoprotein particle concentrations	NA	0.0146448	0.0130428	0.261518	0.843423	1
UK Biobank (discovery)	Cheese (T3 v. T1)	Average Diameter for VLDL Particles	Lipoprotein particle sizes	NA	-0.0101383	0.0126924	0.424431	0.977428	1
UK Biobank (discovery)	Cheese (T3 v. T1)	Average Diameter for LDL Particles	Lipoprotein particle sizes	NA	-0.0240546	0.0135399	0.0756475	0.498172	1
UK Biobank (discovery)	Cheese (T3 v. T1)	Average Diameter for HDL Particles	Lipoprotein particle sizes	NA	0.0245913	0.011795	0.0370859	0.415362	1
UK Biobank (discovery)	Cheese (T3 v. T1)	Phosphoglycerides	Other lipids	NA	0.00245033	0.0132164	0.852916	0.977428	1
UK Biobank (discovery)	Cheese (T3 v. T1)	Total Cholines	Other lipids	NA	0.00797068	0.0130725	0.542046	0.977428	1
UK Biobank (discovery)	Cheese (T3 v. T1)	Phosphatidylcholines	Other lipids	NA	0.0133207	0.0130728	0.308225	0.919816	1
UK Biobank (discovery)	Cheese (T3 v. T1)	Sphingomyelins	Other lipids	NA	0.000129494	0.0129184	0.992002	0.992103	1
UK Biobank (discovery)	Cheese (T3 v. T1)	Apolipoprotein B	Apolipoproteins	NA	-0.0055345	0.0138024	0.688436	0.977428	1
UK Biobank (discovery)	Cheese (T3 v. T1)	Apolipoprotein A1	Apolipoproteins	NA	0.020879	0.0126351	0.0984508	0.50009	1
UK Biobank (discovery)	Cheese (T3 v. T1)	Total Fatty Acids	Fatty acids	NA	-0.0241474	0.0137773	0.079663	0.498172	1
UK Biobank (discovery)	Cheese (T3 v. T1)	Degree of Unsaturation	Fatty acids	NA	-0.139713	0.0129597	4.66563e-27	7.83825e-25	7.83825e-25
UK Biobank (discovery)	Cheese (T3 v. T1)	Omega-3 Fatty Acids	Fatty acids	NA	-0.145814	0.013656	1.41715e-26	1.1904e-24	2.38081e-24
UK Biobank (discovery)	Cheese (T3 v. T1)	Omega-6 Fatty Acids	Fatty acids	NA	-0.0190982	0.0136926	0.16309	0.595634	1
UK Biobank (discovery)	Cheese (T3 v. T1)	Polyunsaturated Fatty Acids	Fatty acids	NA	-0.0548209	0.0136261	5.75216e-05	0.00138052	0.00966362
UK Biobank (discovery)	Cheese (T3 v. T1)	Monounsaturated Fatty Acids	Fatty acids	NA	-0.0232997	0.0135703	0.0859939	0.498172	1
UK Biobank (discovery)	Cheese (T3 v. T1)	Saturated Fatty Acids	Fatty acids	NA	0.00889794	0.0136982	0.515973	0.977428	1
UK Biobank (discovery)	Cheese (T3 v. T1)	Linoleic Acid	Fatty acids	NA	0.0150993	0.0137995	0.273878	0.852065	1
UK Biobank (discovery)	Cheese (T3 v. T1)	Docosahexaenoic Acid	Fatty acids	NA	-0.129549	0.0133272	2.61902e-22	1.46665e-20	4.39995e-20
UK Biobank (discovery)	Cheese (T3 v. T1)	Alanine	Amino acids	NA	-0.0267742	0.0140585	0.0568543	0.496007	1
UK Biobank (discovery)	Cheese (T3 v. T1)	Glutamine	Amino acids	NA	0.0109826	0.014089	0.435679	0.977428	1
UK Biobank (discovery)	Cheese (T3 v. T1)	Glycine	Amino acids	NA	-0.00293475	0.013335	0.825811	0.977428	1
UK Biobank (discovery)	Cheese (T3 v. T1)	Histidine	Amino acids	NA	0.0107828	0.0142124	0.448043	0.977428	1
UK Biobank (discovery)	Cheese (T3 v. T1)	Total Concentration of Branched-Chain Amino Acids (Leucine + Isoleucine + Valine)	Amino acids	Branched-chain amino acids	0.0404213	0.0133731	0.00250797	0.0431879	0.42134
UK Biobank (discovery)	Cheese (T3 v. T1)	Isoleucine	Amino acids	Branched-chain amino acids	-0.00305675	0.0136824	0.82322	0.977428	1
UK Biobank (discovery)	Cheese (T3 v. T1)	Leucine	Amino acids	Branched-chain amino acids	0.0398651	0.0133504	0.00282778	0.0431879	0.475067
UK Biobank (discovery)	Cheese (T3 v. T1)	Valine	Amino acids	Branched-chain amino acids	0.0541131	0.0134038	5.42164e-05	0.00138052	0.00910836
UK Biobank (discovery)	Cheese (T3 v. T1)	Phenylalanine	Amino acids	Aromatic amino acids	0.0330862	0.0141691	0.0195434	0.23452	1
UK Biobank (discovery)	Cheese (T3 v. T1)	Tyrosine	Amino acids	Aromatic amino acids	0.087381	0.0139512	3.80961e-10	1.28003e-08	6.40015e-08
UK Biobank (discovery)	Cheese (T3 v. T1)	Glucose	Glycolysis related metabolites	NA	-0.00524268	0.0136386	0.700684	0.977428	1
UK Biobank (discovery)	Cheese (T3 v. T1)	Lactate	Glycolysis related metabolites	NA	-0.00822787	0.0142144	0.562701	0.977428	1
UK Biobank (discovery)	Cheese (T3 v. T1)	Pyruvate	Glycolysis related metabolites	NA	0.0196226	0.0142297	0.167906	0.600176	1
UK Biobank (discovery)	Cheese (T3 v. T1)	Citrate	Glycolysis related metabolites	NA	0.0205479	0.0139205	0.139927	0.587107	1
UK Biobank (discovery)	Cheese (T3 v. T1)	3-Hydroxybutyrate	Ketone bodies	NA	0.00923445	0.0141353	0.513572	0.977428	1
UK Biobank (discovery)	Cheese (T3 v. T1)	Acetate	Ketone bodies	NA	-0.0335781	0.0142091	0.0181257	0.234239	1
UK Biobank (discovery)	Cheese (T3 v. T1)	Acetoacetate	Ketone bodies	NA	0.0015116	0.0141146	0.914715	0.978029	1
UK Biobank (discovery)	Cheese (T3 v. T1)	Acetone	Ketone bodies	NA	0.0395933	0.0141726	0.00521434	0.0730007	0.876009
UK Biobank (discovery)	Cheese (T3 v. T1)	Creatinine	Fluid balance	NA	-0.0764941	0.0121145	2.74546e-10	1.15309e-08	4.61237e-08
UK Biobank (discovery)	Cheese (T3 v. T1)	Albumin	Fluid balance	NA	0.0155866	0.0140148	0.26608	0.843423	1
UK Biobank (discovery)	Cheese (T3 v. T1)	Glycoprotein Acetyls	Inflammation	NA	-0.0465799	0.0132069	0.000420905	0.00883901	0.0707121
UK Biobank (discovery)	Cheese (T3 v. T1)	Concentration of Chylomicrons and Extremely Large VLDL Particles	Lipoprotein subclasses	Chylomicrons and extremely large VLDL (particle diameters from 75 nm upwards)	-0.00127678	0.0131581	0.9227	0.978029	1
UK Biobank (discovery)	Cheese (T3 v. T1)	Total Lipids in Chylomicrons and Extremely Large VLDL	Lipoprotein subclasses	Chylomicrons and extremely large VLDL (particle diameters from 75 nm upwards)	-0.00106245	0.0131795	0.935749	0.978029	1
UK Biobank (discovery)	Cheese (T3 v. T1)	Phospholipids in Chylomicrons and Extremely Large VLDL	Lipoprotein subclasses	Chylomicrons and extremely large VLDL (particle diameters from 75 nm upwards)	-0.00364419	0.0130813	0.780569	0.977428	1
UK Biobank (discovery)	Cheese (T3 v. T1)	Cholesterol in Chylomicrons and Extremely Large VLDL	Lipoprotein subclasses	Chylomicrons and extremely large VLDL (particle diameters from 75 nm upwards)	-0.0081693	0.013183	0.535469	0.977428	1
UK Biobank (discovery)	Cheese (T3 v. T1)	Cholesteryl Esters in Chylomicrons and Extremely Large VLDL	Lipoprotein subclasses	Chylomicrons and extremely large VLDL (particle diameters from 75 nm upwards)	-0.0107177	0.0132031	0.416937	0.977428	1
UK Biobank (discovery)	Cheese (T3 v. T1)	Free Cholesterol in Chylomicrons and Extremely Large VLDL	Lipoprotein subclasses	Chylomicrons and extremely large VLDL (particle diameters from 75 nm upwards)	-0.0046002	0.0132193	0.727848	0.977428	1
UK Biobank (discovery)	Cheese (T3 v. T1)	Triglycerides in Chylomicrons and Extremely Large VLDL	Lipoprotein subclasses	Chylomicrons and extremely large VLDL (particle diameters from 75 nm upwards)	0.001709	0.0132621	0.897467	0.978029	1
UK Biobank (discovery)	Cheese (T3 v. T1)	Concentration of Very Large VLDL Particles	Lipoprotein subclasses	Very large VLDL (average diameter 64 nm)	-0.00244334	0.0130088	0.851017	0.977428	1
UK Biobank (discovery)	Cheese (T3 v. T1)	Total Lipids in Very Large VLDL	Lipoprotein subclasses	Very large VLDL (average diameter 64 nm)	-0.00230479	0.0130307	0.859608	0.977428	1
UK Biobank (discovery)	Cheese (T3 v. T1)	Phospholipids in Very Large VLDL	Lipoprotein subclasses	Very large VLDL (average diameter 64 nm)	-0.00282173	0.0130913	0.829345	0.977428	1
UK Biobank (discovery)	Cheese (T3 v. T1)	Cholesterol in Very Large VLDL	Lipoprotein subclasses	Very large VLDL (average diameter 64 nm)	-0.00846764	0.0132999	0.524345	0.977428	1
UK Biobank (discovery)	Cheese (T3 v. T1)	Cholesteryl Esters in Very Large VLDL	Lipoprotein subclasses	Very large VLDL (average diameter 64 nm)	-0.0114475	0.0134231	0.393762	0.977428	1
UK Biobank (discovery)	Cheese (T3 v. T1)	Free Cholesterol in Very Large VLDL	Lipoprotein subclasses	Very large VLDL (average diameter 64 nm)	-0.00496531	0.0131912	0.706613	0.977428	1
UK Biobank (discovery)	Cheese (T3 v. T1)	Triglycerides in Very Large VLDL	Lipoprotein subclasses	Very large VLDL (average diameter 64 nm)	0.00192025	0.0129407	0.882037	0.978029	1
UK Biobank (discovery)	Cheese (T3 v. T1)	Concentration of Large VLDL Particles	Lipoprotein subclasses	Large VLDL (average diameter 53.6 nm)	-0.00322119	0.0131674	0.806742	0.977428	1
UK Biobank (discovery)	Cheese (T3 v. T1)	Total Lipids in Large VLDL	Lipoprotein subclasses	Large VLDL (average diameter 53.6 nm)	-0.00383943	0.0131938	0.771051	0.977428	1
UK Biobank (discovery)	Cheese (T3 v. T1)	Phospholipids in Large VLDL	Lipoprotein subclasses	Large VLDL (average diameter 53.6 nm)	-0.00374215	0.0131108	0.775319	0.977428	1
UK Biobank (discovery)	Cheese (T3 v. T1)	Cholesterol in Large VLDL	Lipoprotein subclasses	Large VLDL (average diameter 53.6 nm)	-0.00743012	0.013374	0.578511	0.977428	1
UK Biobank (discovery)	Cheese (T3 v. T1)	Cholesteryl Esters in Large VLDL	Lipoprotein subclasses	Large VLDL (average diameter 53.6 nm)	-0.00685603	0.0135797	0.613651	0.977428	1
UK Biobank (discovery)	Cheese (T3 v. T1)	Free Cholesterol in Large VLDL	Lipoprotein subclasses	Large VLDL (average diameter 53.6 nm)	-0.00774231	0.0131463	0.55591	0.977428	1
UK Biobank (discovery)	Cheese (T3 v. T1)	Triglycerides in Large VLDL	Lipoprotein subclasses	Large VLDL (average diameter 53.6 nm)	-0.000633401	0.013191	0.961702	0.979188	1
UK Biobank (discovery)	Cheese (T3 v. T1)	Concentration of Medium VLDL Particles	Lipoprotein subclasses	Medium VLDL (average diameter 44.5 nm)	-0.00669272	0.0137927	0.627511	0.977428	1
UK Biobank (discovery)	Cheese (T3 v. T1)	Total Lipids in Medium VLDL	Lipoprotein subclasses	Medium VLDL (average diameter 44.5 nm)	-0.00608654	0.0137456	0.657913	0.977428	1
UK Biobank (discovery)	Cheese (T3 v. T1)	Phospholipids in Medium VLDL	Lipoprotein subclasses	Medium VLDL (average diameter 44.5 nm)	-0.00501296	0.0138146	0.716701	0.977428	1
UK Biobank (discovery)	Cheese (T3 v. T1)	Cholesterol in Medium VLDL	Lipoprotein subclasses	Medium VLDL (average diameter 44.5 nm)	-0.00238198	0.0137332	0.862301	0.977428	1
UK Biobank (discovery)	Cheese (T3 v. T1)	Cholesteryl Esters in Medium VLDL	Lipoprotein subclasses	Medium VLDL (average diameter 44.5 nm)	0.00054781	0.0135831	0.96783	0.979491	1
UK Biobank (discovery)	Cheese (T3 v. T1)	Free Cholesterol in Medium VLDL	Lipoprotein subclasses	Medium VLDL (average diameter 44.5 nm)	-0.00482432	0.013825	0.727124	0.977428	1
UK Biobank (discovery)	Cheese (T3 v. T1)	Triglycerides in Medium VLDL	Lipoprotein subclasses	Medium VLDL (average diameter 44.5 nm)	-0.00435548	0.0134052	0.745251	0.977428	1
UK Biobank (discovery)	Cheese (T3 v. T1)	Concentration of Small VLDL Particles	Lipoprotein subclasses	Small VLDL (average diameter 36.8 nm)	-0.00675577	0.0136631	0.620988	0.977428	1
UK Biobank (discovery)	Cheese (T3 v. T1)	Total Lipids in Small VLDL	Lipoprotein subclasses	Small VLDL (average diameter 36.8 nm)	-0.0066023	0.0136893	0.629598	0.977428	1
UK Biobank (discovery)	Cheese (T3 v. T1)	Phospholipids in Small VLDL	Lipoprotein subclasses	Small VLDL (average diameter 36.8 nm)	-0.00810767	0.0138229	0.557518	0.977428	1
UK Biobank (discovery)	Cheese (T3 v. T1)	Cholesterol in Small VLDL	Lipoprotein subclasses	Small VLDL (average diameter 36.8 nm)	-0.00356473	0.0138252	0.796529	0.977428	1
UK Biobank (discovery)	Cheese (T3 v. T1)	Cholesteryl Esters in Small VLDL	Lipoprotein subclasses	Small VLDL (average diameter 36.8 nm)	-0.00285715	0.0137929	0.835896	0.977428	1
UK Biobank (discovery)	Cheese (T3 v. T1)	Free Cholesterol in Small VLDL	Lipoprotein subclasses	Small VLDL (average diameter 36.8 nm)	-0.0050015	0.0138469	0.717951	0.977428	1
UK Biobank (discovery)	Cheese (T3 v. T1)	Triglycerides in Small VLDL	Lipoprotein subclasses	Small VLDL (average diameter 36.8 nm)	-0.00443029	0.013434	0.741567	0.977428	1
UK Biobank (discovery)	Cheese (T3 v. T1)	Concentration of Very Small VLDL Particles	Lipoprotein subclasses	Very small VLDL (average diameter 31.3 nm)	0.0121008	0.0137439	0.378623	0.977428	1
UK Biobank (discovery)	Cheese (T3 v. T1)	Total Lipids in Very Small VLDL	Lipoprotein subclasses	Very small VLDL (average diameter 31.3 nm)	0.0109649	0.0137255	0.424368	0.977428	1
UK Biobank (discovery)	Cheese (T3 v. T1)	Phospholipids in Very Small VLDL	Lipoprotein subclasses	Very small VLDL (average diameter 31.3 nm)	0.00697985	0.0137967	0.612924	0.977428	1
UK Biobank (discovery)	Cheese (T3 v. T1)	Cholesterol in Very Small VLDL	Lipoprotein subclasses	Very small VLDL (average diameter 31.3 nm)	0.0154173	0.0134116	0.250337	0.824638	1
UK Biobank (discovery)	Cheese (T3 v. T1)	Cholesteryl Esters in Very Small VLDL	Lipoprotein subclasses	Very small VLDL (average diameter 31.3 nm)	0.0169339	0.0132747	0.202086	0.67901	1
UK Biobank (discovery)	Cheese (T3 v. T1)	Free Cholesterol in Very Small VLDL	Lipoprotein subclasses	Very small VLDL (average diameter 31.3 nm)	0.0115436	0.0136836	0.398894	0.977428	1
UK Biobank (discovery)	Cheese (T3 v. T1)	Triglycerides in Very Small VLDL	Lipoprotein subclasses	Very small VLDL (average diameter 31.3 nm)	0.00341923	0.0136586	0.802329	0.977428	1
UK Biobank (discovery)	Cheese (T3 v. T1)	Concentration of IDL Particles	Lipoprotein subclasses	IDL (average diameter 28.6 nm)	0.00865581	0.0135835	0.52398	0.977428	1
UK Biobank (discovery)	Cheese (T3 v. T1)	Total Lipids in IDL	Lipoprotein subclasses	IDL (average diameter 28.6 nm)	0.0109735	0.0132519	0.407637	0.977428	1
UK Biobank (discovery)	Cheese (T3 v. T1)	Phospholipids in IDL	Lipoprotein subclasses	IDL (average diameter 28.6 nm)	0.00667814	0.0132466	0.614166	0.977428	1
UK Biobank (discovery)	Cheese (T3 v. T1)	Cholesterol in IDL	Lipoprotein subclasses	IDL (average diameter 28.6 nm)	0.012459	0.0131868	0.344763	0.977428	1
UK Biobank (discovery)	Cheese (T3 v. T1)	Cholesteryl Esters in IDL	Lipoprotein subclasses	IDL (average diameter 28.6 nm)	0.0133357	0.0131922	0.312081	0.919816	1
UK Biobank (discovery)	Cheese (T3 v. T1)	Free Cholesterol in IDL	Lipoprotein subclasses	IDL (average diameter 28.6 nm)	0.00994314	0.0132184	0.451923	0.977428	1
UK Biobank (discovery)	Cheese (T3 v. T1)	Triglycerides in IDL	Lipoprotein subclasses	IDL (average diameter 28.6 nm)	0.0061669	0.0137529	0.653861	0.977428	1
UK Biobank (discovery)	Cheese (T3 v. T1)	Concentration of Large LDL Particles	Lipoprotein subclasses	Large LDL (average diameter 25.5 nm)	-0.0132684	0.0138131	0.336777	0.975493	1
UK Biobank (discovery)	Cheese (T3 v. T1)	Total Lipids in Large LDL	Lipoprotein subclasses	Large LDL (average diameter 25.5 nm)	-0.00236871	0.0136998	0.86273	0.977428	1
UK Biobank (discovery)	Cheese (T3 v. T1)	Phospholipids in Large LDL	Lipoprotein subclasses	Large LDL (average diameter 25.5 nm)	0.000135498	0.0136895	0.992103	0.992103	1
UK Biobank (discovery)	Cheese (T3 v. T1)	Cholesterol in Large LDL	Lipoprotein subclasses	Large LDL (average diameter 25.5 nm)	-0.00308794	0.0136677	0.821258	0.977428	1
UK Biobank (discovery)	Cheese (T3 v. T1)	Cholesteryl Esters in Large LDL	Lipoprotein subclasses	Large LDL (average diameter 25.5 nm)	-0.00527726	0.0137273	0.700658	0.977428	1
UK Biobank (discovery)	Cheese (T3 v. T1)	Free Cholesterol in Large LDL	Lipoprotein subclasses	Large LDL (average diameter 25.5 nm)	0.00247777	0.0134971	0.854346	0.977428	1
UK Biobank (discovery)	Cheese (T3 v. T1)	Triglycerides in Large LDL	Lipoprotein subclasses	Large LDL (average diameter 25.5 nm)	0.00266503	0.0137252	0.846043	0.977428	1
UK Biobank (discovery)	Cheese (T3 v. T1)	Concentration of Medium LDL Particles	Lipoprotein subclasses	Medium LDL (average diameter 23 nm)	-0.000782028	0.0138408	0.954943	0.978234	1
UK Biobank (discovery)	Cheese (T3 v. T1)	Total Lipids in Medium LDL	Lipoprotein subclasses	Medium LDL (average diameter 23 nm)	-0.00878438	0.013871	0.526547	0.977428	1
UK Biobank (discovery)	Cheese (T3 v. T1)	Phospholipids in Medium LDL	Lipoprotein subclasses	Medium LDL (average diameter 23 nm)	-0.0119844	0.0139022	0.388668	0.977428	1
UK Biobank (discovery)	Cheese (T3 v. T1)	Cholesterol in Medium LDL	Lipoprotein subclasses	Medium LDL (average diameter 23 nm)	-0.00745211	0.0138631	0.590891	0.977428	1
UK Biobank (discovery)	Cheese (T3 v. T1)	Cholesteryl Esters in Medium LDL	Lipoprotein subclasses	Medium LDL (average diameter 23 nm)	-0.00739091	0.0138308	0.593081	0.977428	1
UK Biobank (discovery)	Cheese (T3 v. T1)	Free Cholesterol in Medium LDL	Lipoprotein subclasses	Medium LDL (average diameter 23 nm)	-0.00703694	0.0138631	0.611734	0.977428	1
UK Biobank (discovery)	Cheese (T3 v. T1)	Triglycerides in Medium LDL	Lipoprotein subclasses	Medium LDL (average diameter 23 nm)	-0.000971444	0.0136104	0.9431	0.978029	1
UK Biobank (discovery)	Cheese (T3 v. T1)	Concentration of Small LDL Particles	Lipoprotein subclasses	Small LDL (average diameter 18.7 nm)	-0.00601414	0.0138725	0.664632	0.977428	1
UK Biobank (discovery)	Cheese (T3 v. T1)	Total Lipids in Small LDL	Lipoprotein subclasses	Small LDL (average diameter 18.7 nm)	-0.010909	0.0138912	0.432272	0.977428	1
UK Biobank (discovery)	Cheese (T3 v. T1)	Phospholipids in Small LDL	Lipoprotein subclasses	Small LDL (average diameter 18.7 nm)	-0.00969471	0.0139479	0.487017	0.977428	1
UK Biobank (discovery)	Cheese (T3 v. T1)	Cholesterol in Small LDL	Lipoprotein subclasses	Small LDL (average diameter 18.7 nm)	-0.0108996	0.013872	0.432032	0.977428	1
UK Biobank (discovery)	Cheese (T3 v. T1)	Cholesteryl Esters in Small LDL	Lipoprotein subclasses	Small LDL (average diameter 18.7 nm)	-0.0116492	0.0138432	0.400066	0.977428	1
UK Biobank (discovery)	Cheese (T3 v. T1)	Free Cholesterol in Small LDL	Lipoprotein subclasses	Small LDL (average diameter 18.7 nm)	-0.00751434	0.0139053	0.588928	0.977428	1
UK Biobank (discovery)	Cheese (T3 v. T1)	Triglycerides in Small LDL	Lipoprotein subclasses	Small LDL (average diameter 18.7 nm)	0.00145749	0.0134983	0.914015	0.978029	1
UK Biobank (discovery)	Cheese (T3 v. T1)	Concentration of Very Large HDL Particles	Lipoprotein subclasses	Very large HDL (average diameter 14.3 nm)	0.0214494	0.0119286	0.0721609	0.498172	1
UK Biobank (discovery)	Cheese (T3 v. T1)	Total Lipids in Very Large HDL	Lipoprotein subclasses	Very large HDL (average diameter 14.3 nm)	0.0201076	0.0118936	0.0909154	0.50009	1
UK Biobank (discovery)	Cheese (T3 v. T1)	Phospholipids in Very Large HDL	Lipoprotein subclasses	Very large HDL (average diameter 14.3 nm)	0.0208223	0.0119446	0.0812993	0.498172	1
UK Biobank (discovery)	Cheese (T3 v. T1)	Cholesterol in Very Large HDL	Lipoprotein subclasses	Very large HDL (average diameter 14.3 nm)	0.0172564	0.0118392	0.144969	0.587107	1
UK Biobank (discovery)	Cheese (T3 v. T1)	Cholesteryl Esters in Very Large HDL	Lipoprotein subclasses	Very large HDL (average diameter 14.3 nm)	0.0163717	0.011707	0.161986	0.595634	1
UK Biobank (discovery)	Cheese (T3 v. T1)	Free Cholesterol in Very Large HDL	Lipoprotein subclasses	Very large HDL (average diameter 14.3 nm)	0.0197495	0.0125176	0.114634	0.520499	1
UK Biobank (discovery)	Cheese (T3 v. T1)	Triglycerides in Very Large HDL	Lipoprotein subclasses	Very large HDL (average diameter 14.3 nm)	0.0266142	0.0140043	0.0573845	0.496007	1
UK Biobank (discovery)	Cheese (T3 v. T1)	Concentration of Large HDL Particles	Lipoprotein subclasses	Large HDL (average diameter 12.1 nm)	0.0234753	0.0115644	0.0423682	0.444866	1
UK Biobank (discovery)	Cheese (T3 v. T1)	Total Lipids in Large HDL	Lipoprotein subclasses	Large HDL (average diameter 12.1 nm)	0.0220743	0.0116554	0.0582439	0.496007	1
UK Biobank (discovery)	Cheese (T3 v. T1)	Phospholipids in Large HDL	Lipoprotein subclasses	Large HDL (average diameter 12.1 nm)	0.0212784	0.0117932	0.0711929	0.498172	1
UK Biobank (discovery)	Cheese (T3 v. T1)	Cholesterol in Large HDL	Lipoprotein subclasses	Large HDL (average diameter 12.1 nm)	0.0213461	0.0115623	0.0648739	0.498172	1
UK Biobank (discovery)	Cheese (T3 v. T1)	Cholesteryl Esters in Large HDL	Lipoprotein subclasses	Large HDL (average diameter 12.1 nm)	0.0210516	0.0115633	0.0686827	0.498172	1
UK Biobank (discovery)	Cheese (T3 v. T1)	Free Cholesterol in Large HDL	Lipoprotein subclasses	Large HDL (average diameter 12.1 nm)	0.0219539	0.0116288	0.0590485	0.496007	1
UK Biobank (discovery)	Cheese (T3 v. T1)	Triglycerides in Large HDL	Lipoprotein subclasses	Large HDL (average diameter 12.1 nm)	0.0412634	0.0136961	0.00259036	0.0431879	0.43518
UK Biobank (discovery)	Cheese (T3 v. T1)	Concentration of Medium HDL Particles	Lipoprotein subclasses	Medium HDL (average diameter 10.9 nm)	0.0203878	0.0127515	0.109861	0.512683	1
UK Biobank (discovery)	Cheese (T3 v. T1)	Total Lipids in Medium HDL	Lipoprotein subclasses	Medium HDL (average diameter 10.9 nm)	0.0191958	0.0129132	0.137147	0.587107	1
UK Biobank (discovery)	Cheese (T3 v. T1)	Phospholipids in Medium HDL	Lipoprotein subclasses	Medium HDL (average diameter 10.9 nm)	0.0187881	0.01306	0.150272	0.587107	1
UK Biobank (discovery)	Cheese (T3 v. T1)	Cholesterol in Medium HDL	Lipoprotein subclasses	Medium HDL (average diameter 10.9 nm)	0.0170092	0.0126674	0.179359	0.627757	1
UK Biobank (discovery)	Cheese (T3 v. T1)	Cholesteryl Esters in Medium HDL	Lipoprotein subclasses	Medium HDL (average diameter 10.9 nm)	0.0165898	0.0127126	0.191902	0.65795	1
UK Biobank (discovery)	Cheese (T3 v. T1)	Free Cholesterol in Medium HDL	Lipoprotein subclasses	Medium HDL (average diameter 10.9 nm)	0.0183457	0.0125522	0.143874	0.587107	1
UK Biobank (discovery)	Cheese (T3 v. T1)	Triglycerides in Medium HDL	Lipoprotein subclasses	Medium HDL (average diameter 10.9 nm)	0.02259	0.0137713	0.100937	0.50009	1
UK Biobank (discovery)	Cheese (T3 v. T1)	Concentration of Small HDL Particles	Lipoprotein subclasses	Small HDL (average diameter 8.7 nm)	-0.00362407	0.0139934	0.795648	0.977428	1
UK Biobank (discovery)	Cheese (T3 v. T1)	Total Lipids in Small HDL	Lipoprotein subclasses	Small HDL (average diameter 8.7 nm)	0.00242114	0.0138967	0.86169	0.977428	1
UK Biobank (discovery)	Cheese (T3 v. T1)	Phospholipids in Small HDL	Lipoprotein subclasses	Small HDL (average diameter 8.7 nm)	0.00623012	0.0138354	0.652495	0.977428	1
UK Biobank (discovery)	Cheese (T3 v. T1)	Cholesterol in Small HDL	Lipoprotein subclasses	Small HDL (average diameter 8.7 nm)	-0.0027752	0.0140065	0.84294	0.977428	1
UK Biobank (discovery)	Cheese (T3 v. T1)	Cholesteryl Esters in Small HDL	Lipoprotein subclasses	Small HDL (average diameter 8.7 nm)	-0.00574334	0.0140734	0.683204	0.977428	1
UK Biobank (discovery)	Cheese (T3 v. T1)	Free Cholesterol in Small HDL	Lipoprotein subclasses	Small HDL (average diameter 8.7 nm)	0.00712835	0.0137581	0.604378	0.977428	1
UK Biobank (discovery)	Cheese (T3 v. T1)	Triglycerides in Small HDL	Lipoprotein subclasses	Small HDL (average diameter 8.7 nm)	0.00176326	0.0130936	0.892877	0.978029	1
UK Biobank (discovery)	Whole grain (T3 v. T1)	Total Cholesterol	Cholesterol	NA	0.0465079	0.0136879	0.0583084	0.118022	1
UK Biobank (discovery)	Whole grain (T3 v. T1)	Total Cholesterol Minus HDL-C	Cholesterol	NA	0.030396	0.0141184	0.122503	0.201769	1
UK Biobank (discovery)	Whole grain (T3 v. T1)	Remnant Cholesterol (Non-HDL, Non-LDL -Cholesterol)	Cholesterol	NA	0.0397234	0.0140761	0.216509	0.316292	1
UK Biobank (discovery)	Whole grain (T3 v. T1)	VLDL Cholesterol	Cholesterol	NA	0.014459	0.0141828	0.713727	0.80474	1
UK Biobank (discovery)	Whole grain (T3 v. T1)	Clinical LDL Cholesterol	Cholesterol	NA	0.0295379	0.0141192	0.0456327	0.100872	1
UK Biobank (discovery)	Whole grain (T3 v. T1)	LDL Cholesterol	Cholesterol	NA	0.0208207	0.0141934	0.0789523	0.144174	1
UK Biobank (discovery)	Whole grain (T3 v. T1)	HDL Cholesterol	Cholesterol	NA	0.0524927	0.0123845	0.371066	0.483248	1
UK Biobank (discovery)	Whole grain (T3 v. T1)	Total Triglycerides	Triglycerides	NA	-0.0237583	0.0136705	0.131199	0.211937	1
UK Biobank (discovery)	Whole grain (T3 v. T1)	Triglycerides in VLDL	Triglycerides	NA	-0.0306638	0.0135686	0.42662	0.538889	1
UK Biobank (discovery)	Whole grain (T3 v. T1)	Triglycerides in LDL	Triglycerides	NA	0.012021	0.0140771	9.23911e-05	0.00051739	0.0155217
UK Biobank (discovery)	Whole grain (T3 v. T1)	Triglycerides in HDL	Triglycerides	NA	-0.00166159	0.0142039	0.00606209	0.0192157	1
UK Biobank (discovery)	Whole grain (T3 v. T1)	Total Phospholipids in Lipoprotein Particles	Phospholipids	NA	0.0476037	0.0135919	0.00226404	0.00809275	0.380359
UK Biobank (discovery)	Whole grain (T3 v. T1)	Phospholipids in VLDL	Phospholipids	NA	-0.00481767	0.0139938	0.472582	0.588102	1
UK Biobank (discovery)	Whole grain (T3 v. T1)	Phospholipids in LDL	Phospholipids	NA	0.0198715	0.0142225	0.0246236	0.0617428	1
UK Biobank (discovery)	Whole grain (T3 v. T1)	Phospholipids in HDL	Phospholipids	NA	0.0496584	0.0128425	0.0156012	0.0403231	1
UK Biobank (discovery)	Whole grain (T3 v. T1)	Total Esterified Cholesterol	Cholesteryl esters	NA	0.0465643	0.013625	0.0324499	0.0767828	1
UK Biobank (discovery)	Whole grain (T3 v. T1)	Cholesteryl Esters in VLDL	Cholesteryl esters	NA	0.0230302	0.0142092	0.882382	0.932328	1
UK Biobank (discovery)	Whole grain (T3 v. T1)	Cholesteryl Esters in LDL	Cholesteryl esters	NA	0.0158919	0.0142301	0.0820422	0.148053	1
UK Biobank (discovery)	Whole grain (T3 v. T1)	Cholesteryl Esters in HDL	Cholesteryl esters	NA	0.0488589	0.0124291	0.353091	0.474031	1
UK Biobank (discovery)	Whole grain (T3 v. T1)	Total Free Cholesterol	Free cholesterol	NA	0.046268	0.013851	0.212096	0.312563	1
UK Biobank (discovery)	Whole grain (T3 v. T1)	Free Cholesterol in VLDL	Free cholesterol	NA	0.00155755	0.0140724	0.537385	0.658983	1
UK Biobank (discovery)	Whole grain (T3 v. T1)	Free Cholesterol in LDL	Free cholesterol	NA	0.0335563	0.0140614	0.0828394	0.148053	1
UK Biobank (discovery)	Whole grain (T3 v. T1)	Free Cholesterol in HDL	Free cholesterol	NA	0.0642953	0.012384	0.426035	0.538889	1
UK Biobank (discovery)	Whole grain (T3 v. T1)	Total Lipids in Lipoprotein Particles	Total lipids	NA	0.0329601	0.014069	0.00906371	0.0262535	1
UK Biobank (discovery)	Whole grain (T3 v. T1)	Total Lipids in VLDL	Total lipids	NA	-0.0142642	0.0138627	0.410697	0.530747	1
UK Biobank (discovery)	Whole grain (T3 v. T1)	Total Lipids in LDL	Total lipids	NA	0.0196943	0.0142201	0.0394865	0.0921353	1
UK Biobank (discovery)	Whole grain (T3 v. T1)	Total Lipids in HDL	Total lipids	NA	0.0514798	0.0126653	0.0540289	0.113461	1
UK Biobank (discovery)	Whole grain (T3 v. T1)	Total Concentration of Lipoprotein Particles	Lipoprotein particle concentrations	NA	0.022478	0.0134381	3.2e-06	2.56e-05	0.0005376
UK Biobank (discovery)	Whole grain (T3 v. T1)	Concentration of VLDL Particles	Lipoprotein particle concentrations	NA	0.00335969	0.0141621	0.837916	0.896623	1
UK Biobank (discovery)	Whole grain (T3 v. T1)	Concentration of LDL Particles	Lipoprotein particle concentrations	NA	0.0241401	0.0142439	0.949585	0.971628	1
UK Biobank (discovery)	Whole grain (T3 v. T1)	Concentration of HDL Particles	Lipoprotein particle concentrations	NA	0.0181254	0.0134255	2.90623e-06	2.44123e-05	0.000488247
UK Biobank (discovery)	Whole grain (T3 v. T1)	Average Diameter for VLDL Particles	Lipoprotein particle sizes	NA	-0.0504443	0.0130682	0.174268	0.263757	1
UK Biobank (discovery)	Whole grain (T3 v. T1)	Average Diameter for LDL Particles	Lipoprotein particle sizes	NA	0.01716	0.0139352	4.76419e-09	8.00384e-08	8.00384e-07
UK Biobank (discovery)	Whole grain (T3 v. T1)	Average Diameter for HDL Particles	Lipoprotein particle sizes	NA	0.087833	0.0121421	1.71453e-05	0.000115217	0.00288042
UK Biobank (discovery)	Whole grain (T3 v. T1)	Phosphoglycerides	Other lipids	NA	0.0337856	0.0136066	0.00495979	0.0160239	0.833245
UK Biobank (discovery)	Whole grain (T3 v. T1)	Total Cholines	Other lipids	NA	0.0426347	0.0134589	0.0167061	0.0425246	1
UK Biobank (discovery)	Whole grain (T3 v. T1)	Phosphatidylcholines	Other lipids	NA	0.0442383	0.0134596	0.0557898	0.115712	1
UK Biobank (discovery)	Whole grain (T3 v. T1)	Sphingomyelins	Other lipids	NA	0.0469265	0.0132989	0.000342667	0.00155589	0.057568
UK Biobank (discovery)	Whole grain (T3 v. T1)	Apolipoprotein B	Apolipoproteins	NA	0.0284471	0.0142113	0.67425	0.765365	1
UK Biobank (discovery)	Whole grain (T3 v. T1)	Apolipoprotein A1	Apolipoproteins	NA	0.0391057	0.0130079	0.000634166	0.00273179	0.10654
UK Biobank (discovery)	Whole grain (T3 v. T1)	Total Fatty Acids	Fatty acids	NA	0.00384274	0.0141846	0.00467034	0.0154623	0.784616
UK Biobank (discovery)	Whole grain (T3 v. T1)	Degree of Unsaturation	Fatty acids	NA	-0.0769705	0.0133296	4.79403e-44	8.05397e-42	8.05397e-42
UK Biobank (discovery)	Whole grain (T3 v. T1)	Omega-3 Fatty Acids	Fatty acids	NA	-0.110222	0.014068	4.11646e-18	2.30522e-16	6.91565e-16
UK Biobank (discovery)	Whole grain (T3 v. T1)	Omega-6 Fatty Acids	Fatty acids	NA	0.0303487	0.0140981	0.101884	0.172259	1
UK Biobank (discovery)	Whole grain (T3 v. T1)	Polyunsaturated Fatty Acids	Fatty acids	NA	-0.00467679	0.0140303	0.000194833	0.00102288	0.032732
UK Biobank (discovery)	Whole grain (T3 v. T1)	Monounsaturated Fatty Acids	Fatty acids	NA	-0.00528129	0.0139686	1.96803e-06	1.74015e-05	0.000330629
UK Biobank (discovery)	Whole grain (T3 v. T1)	Saturated Fatty Acids	Fatty acids	NA	0.0263693	0.0140961	9.62061e-11	1.79585e-09	1.61626e-08
UK Biobank (discovery)	Whole grain (T3 v. T1)	Linoleic Acid	Fatty acids	NA	0.0518266	0.014206	0.000307226	0.00151806	0.051614
UK Biobank (discovery)	Whole grain (T3 v. T1)	Docosahexaenoic Acid	Fatty acids	NA	-0.091849	0.0137218	1.56708e-22	1.31635e-20	2.6327e-20
UK Biobank (discovery)	Whole grain (T3 v. T1)	Alanine	Amino acids	NA	-0.0252721	0.0144756	0.362055	0.478939	1
UK Biobank (discovery)	Whole grain (T3 v. T1)	Glutamine	Amino acids	NA	-0.00523539	0.0145033	6.14272e-05	0.000393969	0.0103198
UK Biobank (discovery)	Whole grain (T3 v. T1)	Glycine	Amino acids	NA	0.0464375	0.0137282	0.00128416	0.00479419	0.215739
UK Biobank (discovery)	Whole grain (T3 v. T1)	Histidine	Amino acids	NA	-0.0241738	0.0146322	0.00770588	0.023538	1
UK Biobank (discovery)	Whole grain (T3 v. T1)	Total Concentration of Branched-Chain Amino Acids (Leucine + Isoleucine + Valine)	Amino acids	Branched-chain amino acids	0.00369527	0.0137701	0.0254313	0.0628302	1
UK Biobank (discovery)	Whole grain (T3 v. T1)	Isoleucine	Amino acids	Branched-chain amino acids	-0.0133386	0.0140876	0.260305	0.373771	1
UK Biobank (discovery)	Whole grain (T3 v. T1)	Leucine	Amino acids	Branched-chain amino acids	-0.00968459	0.0137452	0.000326009	0.00153002	0.0547695
UK Biobank (discovery)	Whole grain (T3 v. T1)	Valine	Amino acids	Branched-chain amino acids	0.018238	0.0138036	0.133868	0.212167	1
UK Biobank (discovery)	Whole grain (T3 v. T1)	Phenylalanine	Amino acids	Aromatic amino acids	-0.00410287	0.0145887	0.0116647	0.0321259	1
UK Biobank (discovery)	Whole grain (T3 v. T1)	Tyrosine	Amino acids	Aromatic amino acids	0.029618	0.0143703	0.00193723	0.00707511	0.325455
UK Biobank (discovery)	Whole grain (T3 v. T1)	Glucose	Glycolysis related metabolites	NA	-0.00796257	0.0140427	0.888639	0.933071	1
UK Biobank (discovery)	Whole grain (T3 v. T1)	Lactate	Glycolysis related metabolites	NA	-0.053208	0.0146296	3.93491e-08	5.17361e-07	6.61064e-06
UK Biobank (discovery)	Whole grain (T3 v. T1)	Pyruvate	Glycolysis related metabolites	NA	-0.0453712	0.0146504	0.0132754	0.034848	1
UK Biobank (discovery)	Whole grain (T3 v. T1)	Citrate	Glycolysis related metabolites	NA	0.0695586	0.014332	0.00808887	0.0242666	1
UK Biobank (discovery)	Whole grain (T3 v. T1)	3-Hydroxybutyrate	Ketone bodies	NA	0.0311613	0.0145489	2.32448e-07	2.60342e-06	3.90512e-05
UK Biobank (discovery)	Whole grain (T3 v. T1)	Acetate	Ketone bodies	NA	0.0880831	0.014628	7.34585e-05	0.000434789	0.012341
UK Biobank (discovery)	Whole grain (T3 v. T1)	Acetoacetate	Ketone bodies	NA	0.0629949	0.0145322	0.0751893	0.138811	1
UK Biobank (discovery)	Whole grain (T3 v. T1)	Acetone	Ketone bodies	NA	0.11611	0.0145934	0.0844622	0.149365	1
UK Biobank (discovery)	Whole grain (T3 v. T1)	Creatinine	Fluid balance	NA	-0.102295	0.0124751	4.00339e-08	5.17361e-07	6.72569e-06
UK Biobank (discovery)	Whole grain (T3 v. T1)	Albumin	Fluid balance	NA	0.0328433	0.0144299	0.162034	0.24747	1
UK Biobank (discovery)	Whole grain (T3 v. T1)	Glycoprotein Acetyls	Inflammation	NA	-0.0587012	0.0135979	0.000193021	0.00102288	0.0324275
UK Biobank (discovery)	Whole grain (T3 v. T1)	Concentration of Chylomicrons and Extremely Large VLDL Particles	Lipoprotein subclasses	Chylomicrons and extremely large VLDL (particle diameters from 75 nm upwards)	-0.0252237	0.0135473	0.0745053	0.138811	1
UK Biobank (discovery)	Whole grain (T3 v. T1)	Total Lipids in Chylomicrons and Extremely Large VLDL	Lipoprotein subclasses	Chylomicrons and extremely large VLDL (particle diameters from 75 nm upwards)	-0.0172265	0.0135694	0.0735436	0.138811	1
UK Biobank (discovery)	Whole grain (T3 v. T1)	Phospholipids in Chylomicrons and Extremely Large VLDL	Lipoprotein subclasses	Chylomicrons and extremely large VLDL (particle diameters from 75 nm upwards)	-0.0263731	0.0134682	0.0512918	0.110475	1
UK Biobank (discovery)	Whole grain (T3 v. T1)	Cholesterol in Chylomicrons and Extremely Large VLDL	Lipoprotein subclasses	Chylomicrons and extremely large VLDL (particle diameters from 75 nm upwards)	-0.0325313	0.0135729	0.0454781	0.100872	1
UK Biobank (discovery)	Whole grain (T3 v. T1)	Cholesteryl Esters in Chylomicrons and Extremely Large VLDL	Lipoprotein subclasses	Chylomicrons and extremely large VLDL (particle diameters from 75 nm upwards)	-0.0332019	0.0135935	0.0317407	0.0761777	1
UK Biobank (discovery)	Whole grain (T3 v. T1)	Free Cholesterol in Chylomicrons and Extremely Large VLDL	Lipoprotein subclasses	Chylomicrons and extremely large VLDL (particle diameters from 75 nm upwards)	-0.0231227	0.0136103	0.0694129	0.134039	1
UK Biobank (discovery)	Whole grain (T3 v. T1)	Triglycerides in Chylomicrons and Extremely Large VLDL	Lipoprotein subclasses	Chylomicrons and extremely large VLDL (particle diameters from 75 nm upwards)	-0.0087036	0.0136544	0.0534306	0.113461	1
UK Biobank (discovery)	Whole grain (T3 v. T1)	Concentration of Very Large VLDL Particles	Lipoprotein subclasses	Very large VLDL (average diameter 64 nm)	-0.0329962	0.0133937	0.11087	0.184418	1
UK Biobank (discovery)	Whole grain (T3 v. T1)	Total Lipids in Very Large VLDL	Lipoprotein subclasses	Very large VLDL (average diameter 64 nm)	-0.0315237	0.0134164	0.151049	0.237161	1
UK Biobank (discovery)	Whole grain (T3 v. T1)	Phospholipids in Very Large VLDL	Lipoprotein subclasses	Very large VLDL (average diameter 64 nm)	-0.0253265	0.0134788	0.155559	0.241967	1
UK Biobank (discovery)	Whole grain (T3 v. T1)	Cholesterol in Very Large VLDL	Lipoprotein subclasses	Very large VLDL (average diameter 64 nm)	-0.0223893	0.0136939	0.302059	0.422883	1
UK Biobank (discovery)	Whole grain (T3 v. T1)	Cholesteryl Esters in Very Large VLDL	Lipoprotein subclasses	Very large VLDL (average diameter 64 nm)	-0.0218362	0.0138207	0.346872	0.469955	1
UK Biobank (discovery)	Whole grain (T3 v. T1)	Free Cholesterol in Very Large VLDL	Lipoprotein subclasses	Very large VLDL (average diameter 64 nm)	-0.0226362	0.0135818	0.28762	0.409493	1
UK Biobank (discovery)	Whole grain (T3 v. T1)	Triglycerides in Very Large VLDL	Lipoprotein subclasses	Very large VLDL (average diameter 64 nm)	-0.0354452	0.0133237	0.130334	0.211937	1
UK Biobank (discovery)	Whole grain (T3 v. T1)	Concentration of Large VLDL Particles	Lipoprotein subclasses	Large VLDL (average diameter 53.6 nm)	-0.0321719	0.0135575	0.424097	0.538889	1
UK Biobank (discovery)	Whole grain (T3 v. T1)	Total Lipids in Large VLDL	Lipoprotein subclasses	Large VLDL (average diameter 53.6 nm)	-0.0308398	0.0135847	0.619952	0.723277	1
UK Biobank (discovery)	Whole grain (T3 v. T1)	Phospholipids in Large VLDL	Lipoprotein subclasses	Large VLDL (average diameter 53.6 nm)	-0.0339094	0.013499	0.317436	0.437125	1
UK Biobank (discovery)	Whole grain (T3 v. T1)	Cholesterol in Large VLDL	Lipoprotein subclasses	Large VLDL (average diameter 53.6 nm)	-0.0241207	0.0137702	0.764448	0.839394	1
UK Biobank (discovery)	Whole grain (T3 v. T1)	Cholesteryl Esters in Large VLDL	Lipoprotein subclasses	Large VLDL (average diameter 53.6 nm)	-0.0141464	0.013982	0.660847	0.755254	1
UK Biobank (discovery)	Whole grain (T3 v. T1)	Free Cholesterol in Large VLDL	Lipoprotein subclasses	Large VLDL (average diameter 53.6 nm)	-0.0329296	0.0135357	0.312229	0.433509	1
UK Biobank (discovery)	Whole grain (T3 v. T1)	Triglycerides in Large VLDL	Lipoprotein subclasses	Large VLDL (average diameter 53.6 nm)	-0.0322527	0.0135818	0.752164	0.83134	1
UK Biobank (discovery)	Whole grain (T3 v. T1)	Concentration of Medium VLDL Particles	Lipoprotein subclasses	Medium VLDL (average diameter 44.5 nm)	0.000319573	0.0142014	0.902552	0.941793	1
UK Biobank (discovery)	Whole grain (T3 v. T1)	Total Lipids in Medium VLDL	Lipoprotein subclasses	Medium VLDL (average diameter 44.5 nm)	-0.00845716	0.0141529	0.72225	0.808921	1
UK Biobank (discovery)	Whole grain (T3 v. T1)	Phospholipids in Medium VLDL	Lipoprotein subclasses	Medium VLDL (average diameter 44.5 nm)	0.00701482	0.0142239	0.811595	0.879664	1
UK Biobank (discovery)	Whole grain (T3 v. T1)	Cholesterol in Medium VLDL	Lipoprotein subclasses	Medium VLDL (average diameter 44.5 nm)	0.0311868	0.0141399	0.292105	0.412383	1
UK Biobank (discovery)	Whole grain (T3 v. T1)	Cholesteryl Esters in Medium VLDL	Lipoprotein subclasses	Medium VLDL (average diameter 44.5 nm)	0.0435548	0.0139852	0.208048	0.30931	1
UK Biobank (discovery)	Whole grain (T3 v. T1)	Free Cholesterol in Medium VLDL	Lipoprotein subclasses	Medium VLDL (average diameter 44.5 nm)	0.0143317	0.0142345	0.528577	0.652948	1
UK Biobank (discovery)	Whole grain (T3 v. T1)	Triglycerides in Medium VLDL	Lipoprotein subclasses	Medium VLDL (average diameter 44.5 nm)	-0.0344362	0.0138023	0.933261	0.967826	1
UK Biobank (discovery)	Whole grain (T3 v. T1)	Concentration of Small VLDL Particles	Lipoprotein subclasses	Small VLDL (average diameter 36.8 nm)	-0.025811	0.0140678	0.437537	0.548554	1
UK Biobank (discovery)	Whole grain (T3 v. T1)	Total Lipids in Small VLDL	Lipoprotein subclasses	Small VLDL (average diameter 36.8 nm)	-0.0222618	0.0140949	0.586991	0.714598	1
UK Biobank (discovery)	Whole grain (T3 v. T1)	Phospholipids in Small VLDL	Lipoprotein subclasses	Small VLDL (average diameter 36.8 nm)	-0.00491007	0.0142325	0.602048	0.715443	1
UK Biobank (discovery)	Whole grain (T3 v. T1)	Cholesterol in Small VLDL	Lipoprotein subclasses	Small VLDL (average diameter 36.8 nm)	0.00444952	0.0142348	0.872553	0.927777	1
UK Biobank (discovery)	Whole grain (T3 v. T1)	Cholesteryl Esters in Small VLDL	Lipoprotein subclasses	Small VLDL (average diameter 36.8 nm)	0.00118864	0.0142015	0.954749	0.971628	1
UK Biobank (discovery)	Whole grain (T3 v. T1)	Free Cholesterol in Small VLDL	Lipoprotein subclasses	Small VLDL (average diameter 36.8 nm)	0.0104078	0.0142571	0.616842	0.723277	1
UK Biobank (discovery)	Whole grain (T3 v. T1)	Triglycerides in Small VLDL	Lipoprotein subclasses	Small VLDL (average diameter 36.8 nm)	-0.0469549	0.0138319	0.355524	0.474031	1
UK Biobank (discovery)	Whole grain (T3 v. T1)	Concentration of Very Small VLDL Particles	Lipoprotein subclasses	Very small VLDL (average diameter 31.3 nm)	0.0514866	0.0141512	0.656233	0.755118	1
UK Biobank (discovery)	Whole grain (T3 v. T1)	Total Lipids in Very Small VLDL	Lipoprotein subclasses	Very small VLDL (average diameter 31.3 nm)	0.0532489	0.0141322	0.96977	0.975577	1
UK Biobank (discovery)	Whole grain (T3 v. T1)	Phospholipids in Very Small VLDL	Lipoprotein subclasses	Very small VLDL (average diameter 31.3 nm)	0.05174	0.0142055	0.796742	0.869173	1
UK Biobank (discovery)	Whole grain (T3 v. T1)	Cholesterol in Very Small VLDL	Lipoprotein subclasses	Very small VLDL (average diameter 31.3 nm)	0.0708424	0.0138092	0.960061	0.971628	1
UK Biobank (discovery)	Whole grain (T3 v. T1)	Cholesteryl Esters in Very Small VLDL	Lipoprotein subclasses	Very small VLDL (average diameter 31.3 nm)	0.0744701	0.0136683	0.941025	0.969891	1
UK Biobank (discovery)	Whole grain (T3 v. T1)	Free Cholesterol in Very Small VLDL	Lipoprotein subclasses	Very small VLDL (average diameter 31.3 nm)	0.0590322	0.0140892	0.992147	0.992147	1
UK Biobank (discovery)	Whole grain (T3 v. T1)	Triglycerides in Very Small VLDL	Lipoprotein subclasses	Very small VLDL (average diameter 31.3 nm)	-0.00955027	0.0140633	0.729307	0.811414	1
UK Biobank (discovery)	Whole grain (T3 v. T1)	Concentration of IDL Particles	Lipoprotein subclasses	IDL (average diameter 28.6 nm)	0.054195	0.0139855	0.0888223	0.155439	1
UK Biobank (discovery)	Whole grain (T3 v. T1)	Total Lipids in IDL	Lipoprotein subclasses	IDL (average diameter 28.6 nm)	0.0599891	0.0136442	0.09889	0.169526	1
UK Biobank (discovery)	Whole grain (T3 v. T1)	Phospholipids in IDL	Lipoprotein subclasses	IDL (average diameter 28.6 nm)	0.0660058	0.013639	0.604719	0.715443	1
UK Biobank (discovery)	Whole grain (T3 v. T1)	Cholesterol in IDL	Lipoprotein subclasses	IDL (average diameter 28.6 nm)	0.0598905	0.0135771	0.0726968	0.138785	1
UK Biobank (discovery)	Whole grain (T3 v. T1)	Cholesteryl Esters in IDL	Lipoprotein subclasses	IDL (average diameter 28.6 nm)	0.0592467	0.0135826	0.0614902	0.122076	1
UK Biobank (discovery)	Whole grain (T3 v. T1)	Free Cholesterol in IDL	Lipoprotein subclasses	IDL (average diameter 28.6 nm)	0.060582	0.0136097	0.133064	0.212167	1
UK Biobank (discovery)	Whole grain (T3 v. T1)	Triglycerides in IDL	Lipoprotein subclasses	IDL (average diameter 28.6 nm)	0.0195974	0.0141594	0.0267633	0.0651628	1
UK Biobank (discovery)	Whole grain (T3 v. T1)	Concentration of Large LDL Particles	Lipoprotein subclasses	Large LDL (average diameter 25.5 nm)	0.027844	0.0142224	0.335089	0.457683	1
UK Biobank (discovery)	Whole grain (T3 v. T1)	Total Lipids in Large LDL	Lipoprotein subclasses	Large LDL (average diameter 25.5 nm)	0.0273718	0.014105	0.0617645	0.122076	1
UK Biobank (discovery)	Whole grain (T3 v. T1)	Phospholipids in Large LDL	Lipoprotein subclasses	Large LDL (average diameter 25.5 nm)	0.0286008	0.0140939	0.0132336	0.034848	1
UK Biobank (discovery)	Whole grain (T3 v. T1)	Cholesterol in Large LDL	Lipoprotein subclasses	Large LDL (average diameter 25.5 nm)	0.0278637	0.0140723	0.15699	0.241967	1
UK Biobank (discovery)	Whole grain (T3 v. T1)	Cholesteryl Esters in Large LDL	Lipoprotein subclasses	Large LDL (average diameter 25.5 nm)	0.0213147	0.0141338	0.219476	0.317861	1
UK Biobank (discovery)	Whole grain (T3 v. T1)	Free Cholesterol in Large LDL	Lipoprotein subclasses	Large LDL (average diameter 25.5 nm)	0.0437716	0.0138963	0.0581124	0.118022	1
UK Biobank (discovery)	Whole grain (T3 v. T1)	Triglycerides in Large LDL	Lipoprotein subclasses	Large LDL (average diameter 25.5 nm)	0.0199457	0.0141283	1.54654e-05	0.000109305	0.00259818
UK Biobank (discovery)	Whole grain (T3 v. T1)	Concentration of Medium LDL Particles	Lipoprotein subclasses	Medium LDL (average diameter 23 nm)	0.0135499	0.0142501	0.0471791	0.102936	1
UK Biobank (discovery)	Whole grain (T3 v. T1)	Total Lipids in Medium LDL	Lipoprotein subclasses	Medium LDL (average diameter 23 nm)	0.00283918	0.0142807	0.00851936	0.0251097	1
UK Biobank (discovery)	Whole grain (T3 v. T1)	Phospholipids in Medium LDL	Lipoprotein subclasses	Medium LDL (average diameter 23 nm)	-0.00238732	0.014313	0.0108658	0.0304244	1
UK Biobank (discovery)	Whole grain (T3 v. T1)	Cholesterol in Medium LDL	Lipoprotein subclasses	Medium LDL (average diameter 23 nm)	0.00558277	0.0142727	0.0130419	0.034848	1
UK Biobank (discovery)	Whole grain (T3 v. T1)	Cholesteryl Esters in Medium LDL	Lipoprotein subclasses	Medium LDL (average diameter 23 nm)	0.00350806	0.0142392	0.00760653	0.023538	1
UK Biobank (discovery)	Whole grain (T3 v. T1)	Free Cholesterol in Medium LDL	Lipoprotein subclasses	Medium LDL (average diameter 23 nm)	0.0127574	0.0142732	0.068604	0.134017	1
UK Biobank (discovery)	Whole grain (T3 v. T1)	Triglycerides in Medium LDL	Lipoprotein subclasses	Medium LDL (average diameter 23 nm)	0.000548122	0.0140112	0.000294039	0.00149693	0.0493985
UK Biobank (discovery)	Whole grain (T3 v. T1)	Concentration of Small LDL Particles	Lipoprotein subclasses	Small LDL (average diameter 18.7 nm)	0.025099	0.0142834	0.370109	0.483248	1
UK Biobank (discovery)	Whole grain (T3 v. T1)	Total Lipids in Small LDL	Lipoprotein subclasses	Small LDL (average diameter 18.7 nm)	0.0184603	0.0143025	0.176839	0.265258	1
UK Biobank (discovery)	Whole grain (T3 v. T1)	Phospholipids in Small LDL	Lipoprotein subclasses	Small LDL (average diameter 18.7 nm)	0.031249	0.0143612	0.82483	0.888279	1
UK Biobank (discovery)	Whole grain (T3 v. T1)	Cholesterol in Small LDL	Lipoprotein subclasses	Small LDL (average diameter 18.7 nm)	0.0152451	0.0142826	0.102535	0.172259	1
UK Biobank (discovery)	Whole grain (T3 v. T1)	Cholesteryl Esters in Small LDL	Lipoprotein subclasses	Small LDL (average diameter 18.7 nm)	0.0132837	0.0142526	0.0403615	0.0928867	1
UK Biobank (discovery)	Whole grain (T3 v. T1)	Free Cholesterol in Small LDL	Lipoprotein subclasses	Small LDL (average diameter 18.7 nm)	0.018668	0.0143172	0.639021	0.740383	1
UK Biobank (discovery)	Whole grain (T3 v. T1)	Triglycerides in Small LDL	Lipoprotein subclasses	Small LDL (average diameter 18.7 nm)	-0.00736746	0.0138977	0.0912609	0.15806	1
UK Biobank (discovery)	Whole grain (T3 v. T1)	Concentration of Very Large HDL Particles	Lipoprotein subclasses	Very large HDL (average diameter 14.3 nm)	0.104054	0.0122792	8.38206e-06	6.40085e-05	0.00140819
UK Biobank (discovery)	Whole grain (T3 v. T1)	Total Lipids in Very Large HDL	Lipoprotein subclasses	Very large HDL (average diameter 14.3 nm)	0.102959	0.0122421	3.84305e-07	3.79784e-06	6.45633e-05
UK Biobank (discovery)	Whole grain (T3 v. T1)	Phospholipids in Very Large HDL	Lipoprotein subclasses	Very large HDL (average diameter 14.3 nm)	0.101756	0.0122945	1.91702e-07	2.30042e-06	3.22059e-05
UK Biobank (discovery)	Whole grain (T3 v. T1)	Cholesterol in Very Large HDL	Lipoprotein subclasses	Very large HDL (average diameter 14.3 nm)	0.100117	0.0121863	8.56811e-07	7.9969e-06	0.000143944
UK Biobank (discovery)	Whole grain (T3 v. T1)	Cholesteryl Esters in Very Large HDL	Lipoprotein subclasses	Very large HDL (average diameter 14.3 nm)	0.0944416	0.0120499	3.31068e-07	3.47621e-06	5.56194e-05
UK Biobank (discovery)	Whole grain (T3 v. T1)	Free Cholesterol in Very Large HDL	Lipoprotein subclasses	Very large HDL (average diameter 14.3 nm)	0.115302	0.0128862	7.50528e-05	0.000434789	0.0126089
UK Biobank (discovery)	Whole grain (T3 v. T1)	Triglycerides in Very Large HDL	Lipoprotein subclasses	Very large HDL (average diameter 14.3 nm)	0.051528	0.0144199	0.602854	0.715443	1
UK Biobank (discovery)	Whole grain (T3 v. T1)	Concentration of Large HDL Particles	Lipoprotein subclasses	Large HDL (average diameter 12.1 nm)	0.0804613	0.0119064	0.00394144	0.0135135	0.662161
UK Biobank (discovery)	Whole grain (T3 v. T1)	Total Lipids in Large HDL	Lipoprotein subclasses	Large HDL (average diameter 12.1 nm)	0.0772911	0.0120002	0.00975488	0.0277766	1
UK Biobank (discovery)	Whole grain (T3 v. T1)	Phospholipids in Large HDL	Lipoprotein subclasses	Large HDL (average diameter 12.1 nm)	0.0738589	0.0121424	0.0446077	0.100872	1
UK Biobank (discovery)	Whole grain (T3 v. T1)	Cholesterol in Large HDL	Lipoprotein subclasses	Large HDL (average diameter 12.1 nm)	0.0785679	0.0119037	0.00109104	0.00426265	0.183294
UK Biobank (discovery)	Whole grain (T3 v. T1)	Cholesteryl Esters in Large HDL	Lipoprotein subclasses	Large HDL (average diameter 12.1 nm)	0.0763648	0.0119046	0.00083508	0.00342179	0.140293
UK Biobank (discovery)	Whole grain (T3 v. T1)	Free Cholesterol in Large HDL	Lipoprotein subclasses	Large HDL (average diameter 12.1 nm)	0.0848177	0.0119726	0.003935	0.0135135	0.66108
UK Biobank (discovery)	Whole grain (T3 v. T1)	Triglycerides in Large HDL	Lipoprotein subclasses	Large HDL (average diameter 12.1 nm)	0.0572791	0.0141035	0.592401	0.715443	1
UK Biobank (discovery)	Whole grain (T3 v. T1)	Concentration of Medium HDL Particles	Lipoprotein subclasses	Medium HDL (average diameter 10.9 nm)	0.0309754	0.0131274	0.000327862	0.00153002	0.0550809
UK Biobank (discovery)	Whole grain (T3 v. T1)	Total Lipids in Medium HDL	Lipoprotein subclasses	Medium HDL (average diameter 10.9 nm)	0.0256259	0.0132933	6.33165e-05	0.000393969	0.0106372
UK Biobank (discovery)	Whole grain (T3 v. T1)	Phospholipids in Medium HDL	Lipoprotein subclasses	Medium HDL (average diameter 10.9 nm)	0.0228648	0.0134439	1.5615e-05	0.000109305	0.00262332
UK Biobank (discovery)	Whole grain (T3 v. T1)	Cholesterol in Medium HDL	Lipoprotein subclasses	Medium HDL (average diameter 10.9 nm)	0.0290085	0.0130412	0.00125673	0.00479419	0.211131
UK Biobank (discovery)	Whole grain (T3 v. T1)	Cholesteryl Esters in Medium HDL	Lipoprotein subclasses	Medium HDL (average diameter 10.9 nm)	0.026485	0.0130875	0.00091433	0.00365732	0.153607
UK Biobank (discovery)	Whole grain (T3 v. T1)	Free Cholesterol in Medium HDL	Lipoprotein subclasses	Medium HDL (average diameter 10.9 nm)	0.0388832	0.0129231	0.00469392	0.0154623	0.788578
UK Biobank (discovery)	Whole grain (T3 v. T1)	Triglycerides in Medium HDL	Lipoprotein subclasses	Medium HDL (average diameter 10.9 nm)	-0.00848747	0.0141776	0.000717506	0.00301352	0.120541
UK Biobank (discovery)	Whole grain (T3 v. T1)	Concentration of Small HDL Particles	Lipoprotein subclasses	Small HDL (average diameter 8.7 nm)	-0.0449138	0.0143977	4.8868e-13	1.36831e-11	8.20983e-11
UK Biobank (discovery)	Whole grain (T3 v. T1)	Total Lipids in Small HDL	Lipoprotein subclasses	Small HDL (average diameter 8.7 nm)	-0.0394546	0.0142974	5.41145e-14	1.91897e-12	9.09124e-12
UK Biobank (discovery)	Whole grain (T3 v. T1)	Phospholipids in Small HDL	Lipoprotein subclasses	Small HDL (average diameter 8.7 nm)	-0.0280095	0.0142344	5.71123e-14	1.91897e-12	9.59486e-12
UK Biobank (discovery)	Whole grain (T3 v. T1)	Cholesterol in Small HDL	Lipoprotein subclasses	Small HDL (average diameter 8.7 nm)	-0.045387	0.014412	3.03683e-12	6.37735e-11	5.10188e-10
UK Biobank (discovery)	Whole grain (T3 v. T1)	Cholesteryl Esters in Small HDL	Lipoprotein subclasses	Small HDL (average diameter 8.7 nm)	-0.0535867	0.0144806	1.36529e-12	3.2767e-11	2.29369e-10
UK Biobank (discovery)	Whole grain (T3 v. T1)	Free Cholesterol in Small HDL	Lipoprotein subclasses	Small HDL (average diameter 8.7 nm)	-0.0136035	0.0141596	1.36064e-08	2.07806e-07	2.28587e-06
UK Biobank (discovery)	Whole grain (T3 v. T1)	Triglycerides in Small HDL	Lipoprotein subclasses	Small HDL (average diameter 8.7 nm)	-0.0438754	0.0134794	0.000530286	0.00234442	0.0890881
UK Biobank (discovery)	Fish (T3 v. T1)	Total Cholesterol	Cholesterol	NA	0.0287959	0.0143685	0.0450671	0.0565021	1
UK Biobank (discovery)	Fish (T3 v. T1)	Total Cholesterol Minus HDL-C	Cholesterol	NA	-0.0115298	0.0148209	0.436609	0.473227	1
UK Biobank (discovery)	Fish (T3 v. T1)	Remnant Cholesterol (Non-HDL, Non-LDL -Cholesterol)	Cholesterol	NA	-0.0470433	0.0147743	0.00145311	0.00237012	0.244123
UK Biobank (discovery)	Fish (T3 v. T1)	VLDL Cholesterol	Cholesterol	NA	-0.11831	0.0148753	1.86571e-15	6.14587e-15	3.1344e-13
UK Biobank (discovery)	Fish (T3 v. T1)	Clinical LDL Cholesterol	Cholesterol	NA	0.0256659	0.0148215	0.0833409	0.102951	1
UK Biobank (discovery)	Fish (T3 v. T1)	LDL Cholesterol	Cholesterol	NA	0.0226013	0.0148994	0.129292	0.155151	1
UK Biobank (discovery)	Fish (T3 v. T1)	HDL Cholesterol	Cholesterol	NA	0.0973486	0.0129906	6.84152e-14	1.94809e-13	1.14937e-11
UK Biobank (discovery)	Fish (T3 v. T1)	Total Triglycerides	Triglycerides	NA	-0.222048	0.014304	3.57671e-54	3.00444e-53	6.00887e-52
UK Biobank (discovery)	Fish (T3 v. T1)	Triglycerides in VLDL	Triglycerides	NA	-0.229714	0.0141931	1.02888e-58	1.08032e-57	1.72851e-56
UK Biobank (discovery)	Fish (T3 v. T1)	Triglycerides in LDL	Triglycerides	NA	-0.0899729	0.0147727	1.13696e-09	2.54679e-09	1.91009e-07
UK Biobank (discovery)	Fish (T3 v. T1)	Triglycerides in HDL	Triglycerides	NA	-0.19138	0.0148783	8.7735e-38	4.91316e-37	1.47395e-35
UK Biobank (discovery)	Fish (T3 v. T1)	Total Phospholipids in Lipoprotein Particles	Phospholipids	NA	-0.0179262	0.0142693	0.209024	0.242179	1
UK Biobank (discovery)	Fish (T3 v. T1)	Phospholipids in VLDL	Phospholipids	NA	-0.167347	0.0146639	4.08584e-30	2.01888e-29	6.8642e-28
UK Biobank (discovery)	Fish (T3 v. T1)	Phospholipids in LDL	Phospholipids	NA	0.0165446	0.0149305	0.267823	0.306083	1
UK Biobank (discovery)	Fish (T3 v. T1)	Phospholipids in HDL	Phospholipids	NA	0.0373705	0.0134808	0.00557184	0.0082838	0.936069
UK Biobank (discovery)	Fish (T3 v. T1)	Total Esterified Cholesterol	Cholesteryl esters	NA	0.0398367	0.0143019	0.00534875	0.00802312	0.89859
UK Biobank (discovery)	Fish (T3 v. T1)	Cholesteryl Esters in VLDL	Cholesteryl esters	NA	-0.0956925	0.0149074	1.38738e-10	3.19287e-10	2.33079e-08
UK Biobank (discovery)	Fish (T3 v. T1)	Cholesteryl Esters in LDL	Cholesteryl esters	NA	0.00734622	0.0149383	0.622885	0.661596	1
UK Biobank (discovery)	Fish (T3 v. T1)	Cholesteryl Esters in HDL	Cholesteryl esters	NA	0.099101	0.0130371	2.9976e-14	8.80513e-14	5.03597e-12
UK Biobank (discovery)	Fish (T3 v. T1)	Total Free Cholesterol	Free cholesterol	NA	-0.000125039	0.0145401	0.993139	0.993139	1
UK Biobank (discovery)	Fish (T3 v. T1)	Free Cholesterol in VLDL	Free cholesterol	NA	-0.145949	0.0147527	4.76886e-23	2.05428e-22	8.01169e-21
UK Biobank (discovery)	Fish (T3 v. T1)	Free Cholesterol in LDL	Free cholesterol	NA	0.0617975	0.0147577	2.82736e-05	5.05315e-05	0.00474996
UK Biobank (discovery)	Fish (T3 v. T1)	Free Cholesterol in HDL	Free cholesterol	NA	0.0883935	0.0129918	1.03461e-11	2.59426e-11	1.73815e-09
UK Biobank (discovery)	Fish (T3 v. T1)	Total Lipids in Lipoprotein Particles	Total lipids	NA	-0.0510611	0.0147676	0.000545514	0.000914659	0.0916464
UK Biobank (discovery)	Fish (T3 v. T1)	Total Lipids in VLDL	Total lipids	NA	-0.18956	0.0145186	7.13417e-39	4.1329e-38	1.19854e-36
UK Biobank (discovery)	Fish (T3 v. T1)	Total Lipids in LDL	Total lipids	NA	0.0149851	0.0149279	0.315467	0.355694	1
UK Biobank (discovery)	Fish (T3 v. T1)	Total Lipids in HDL	Total lipids	NA	0.0572068	0.0132925	1.6841e-05	3.14365e-05	0.00282929
UK Biobank (discovery)	Fish (T3 v. T1)	Total Concentration of Lipoprotein Particles	Lipoprotein particle concentrations	NA	0.0307636	0.0141096	0.0292387	0.0383758	1
UK Biobank (discovery)	Fish (T3 v. T1)	Concentration of VLDL Particles	Lipoprotein particle concentrations	NA	-0.117064	0.0148538	3.33516e-15	1.07751e-14	5.60307e-13
UK Biobank (discovery)	Fish (T3 v. T1)	Concentration of LDL Particles	Lipoprotein particle concentrations	NA	-0.0116563	0.0149521	0.435647	0.473227	1
UK Biobank (discovery)	Fish (T3 v. T1)	Concentration of HDL Particles	Lipoprotein particle concentrations	NA	0.0345439	0.0140961	0.0142668	0.0199735	1
UK Biobank (discovery)	Fish (T3 v. T1)	Average Diameter for VLDL Particles	Lipoprotein particle sizes	NA	-0.247179	0.0136578	6.84439e-73	1.04532e-71	1.14986e-70
UK Biobank (discovery)	Fish (T3 v. T1)	Average Diameter for LDL Particles	Lipoprotein particle sizes	NA	0.0963663	0.0146264	4.50168e-11	1.0804e-10	7.56282e-09
UK Biobank (discovery)	Fish (T3 v. T1)	Average Diameter for HDL Particles	Lipoprotein particle sizes	NA	0.0968129	0.0127391	3.03987e-14	8.80513e-14	5.10698e-12
UK Biobank (discovery)	Fish (T3 v. T1)	Phosphoglycerides	Other lipids	NA	-0.000325596	0.0142847	0.981815	0.987694	1
UK Biobank (discovery)	Fish (T3 v. T1)	Total Cholines	Other lipids	NA	-0.00410721	0.0141292	0.771291	0.791907	1
UK Biobank (discovery)	Fish (T3 v. T1)	Phosphatidylcholines	Other lipids	NA	-0.00630016	0.0141296	0.655684	0.684192	1
UK Biobank (discovery)	Fish (T3 v. T1)	Sphingomyelins	Other lipids	NA	0.0927763	0.0139543	3.00024e-11	7.30493e-11	5.0404e-09
UK Biobank (discovery)	Fish (T3 v. T1)	Apolipoprotein B	Apolipoproteins	NA	-0.0250951	0.0149175	0.0925271	0.111831	1
UK Biobank (discovery)	Fish (T3 v. T1)	Apolipoprotein A1	Apolipoproteins	NA	0.0350838	0.0136557	0.0101983	0.0147685	1
UK Biobank (discovery)	Fish (T3 v. T1)	Total Fatty Acids	Fatty acids	NA	-0.0848918	0.014885	1.18488e-08	2.55205e-08	1.9906e-06
UK Biobank (discovery)	Fish (T3 v. T1)	Degree of Unsaturation	Fatty acids	NA	0.645699	0.0136198	0	0	0
UK Biobank (discovery)	Fish (T3 v. T1)	Omega-3 Fatty Acids	Fatty acids	NA	0.636824	0.0144053	0	0	0
UK Biobank (discovery)	Fish (T3 v. T1)	Omega-6 Fatty Acids	Fatty acids	NA	-0.100507	0.0147905	1.09642e-11	2.7088e-11	1.84199e-09
UK Biobank (discovery)	Fish (T3 v. T1)	Polyunsaturated Fatty Acids	Fatty acids	NA	0.0955657	0.0147223	8.62311e-11	2.01206e-10	1.44868e-08
UK Biobank (discovery)	Fish (T3 v. T1)	Monounsaturated Fatty Acids	Fatty acids	NA	-0.21228	0.014626	1.33947e-47	9.78396e-47	2.25031e-45
UK Biobank (discovery)	Fish (T3 v. T1)	Saturated Fatty Acids	Fatty acids	NA	-0.134143	0.014789	1.24188e-19	4.74172e-19	2.08636e-17
UK Biobank (discovery)	Fish (T3 v. T1)	Linoleic Acid	Fatty acids	NA	-0.162754	0.014891	9.1728e-28	4.28064e-27	1.54103e-25
UK Biobank (discovery)	Fish (T3 v. T1)	Docosahexaenoic Acid	Fatty acids	NA	0.721633	0.013924	0	0	0
UK Biobank (discovery)	Fish (T3 v. T1)	Alanine	Amino acids	NA	-0.0311781	0.0151947	0.0401861	0.0507614	1
UK Biobank (discovery)	Fish (T3 v. T1)	Glutamine	Amino acids	NA	-0.0488027	0.0152258	0.00135052	0.00222439	0.226887
UK Biobank (discovery)	Fish (T3 v. T1)	Glycine	Amino acids	NA	-0.0790558	0.014407	4.10758e-08	8.62591e-08	6.90073e-06
UK Biobank (discovery)	Fish (T3 v. T1)	Histidine	Amino acids	NA	0.00995408	0.0153612	0.516988	0.556756	1
UK Biobank (discovery)	Fish (T3 v. T1)	Total Concentration of Branched-Chain Amino Acids (Leucine + Isoleucine + Valine)	Amino acids	Branched-chain amino acids	0.0307822	0.0144549	0.0332168	0.0432591	1
UK Biobank (discovery)	Fish (T3 v. T1)	Isoleucine	Amino acids	Branched-chain amino acids	0.0155984	0.0147882	0.291529	0.330925	1
UK Biobank (discovery)	Fish (T3 v. T1)	Leucine	Amino acids	Branched-chain amino acids	-0.0349692	0.0144301	0.0153826	0.0213577	1
UK Biobank (discovery)	Fish (T3 v. T1)	Valine	Amino acids	Branched-chain amino acids	0.0716482	0.0144857	7.60289e-07	1.5389e-06	0.000127729
UK Biobank (discovery)	Fish (T3 v. T1)	Phenylalanine	Amino acids	Aromatic amino acids	-0.00746095	0.0153154	0.626153	0.661596	1
UK Biobank (discovery)	Fish (T3 v. T1)	Tyrosine	Amino acids	Aromatic amino acids	0.0374476	0.0150856	0.0130566	0.0185891	1
UK Biobank (discovery)	Fish (T3 v. T1)	Glucose	Glycolysis related metabolites	NA	0.0421651	0.0147394	0.00422935	0.00651864	0.710531
UK Biobank (discovery)	Fish (T3 v. T1)	Lactate	Glycolysis related metabolites	NA	-0.0580178	0.0153605	0.000158923	0.000278115	0.026699
UK Biobank (discovery)	Fish (T3 v. T1)	Pyruvate	Glycolysis related metabolites	NA	-0.0321427	0.0153794	0.0366256	0.0466144	1
UK Biobank (discovery)	Fish (T3 v. T1)	Citrate	Glycolysis related metabolites	NA	-0.116121	0.0150339	1.15652e-14	3.53263e-14	1.94295e-12
UK Biobank (discovery)	Fish (T3 v. T1)	3-Hydroxybutyrate	Ketone bodies	NA	0.0764973	0.0152727	5.50351e-07	1.12755e-06	9.24589e-05
UK Biobank (discovery)	Fish (T3 v. T1)	Acetate	Ketone bodies	NA	0.0394104	0.0153574	0.0102852	0.0147685	1
UK Biobank (discovery)	Fish (T3 v. T1)	Acetoacetate	Ketone bodies	NA	0.0468822	0.0152535	0.00211698	0.00334693	0.355652
UK Biobank (discovery)	Fish (T3 v. T1)	Acetone	Ketone bodies	NA	0.0470481	0.0153178	0.00213167	0.00334693	0.358121
UK Biobank (discovery)	Fish (T3 v. T1)	Creatinine	Fluid balance	NA	-0.047878	0.0130984	0.000257292	0.000441072	0.043225
UK Biobank (discovery)	Fish (T3 v. T1)	Albumin	Fluid balance	NA	0.041481	0.0151463	0.00617156	0.00909493	1
UK Biobank (discovery)	Fish (T3 v. T1)	Glycoprotein Acetyls	Inflammation	NA	-0.0972941	0.0142678	9.29988e-12	2.36724e-11	1.56238e-09
UK Biobank (discovery)	Fish (T3 v. T1)	Concentration of Chylomicrons and Extremely Large VLDL Particles	Lipoprotein subclasses	Chylomicrons and extremely large VLDL (particle diameters from 75 nm upwards)	-0.258873	0.0141575	2.31833e-74	4.8685e-73	3.8948e-72
UK Biobank (discovery)	Fish (T3 v. T1)	Total Lipids in Chylomicrons and Extremely Large VLDL	Lipoprotein subclasses	Chylomicrons and extremely large VLDL (particle diameters from 75 nm upwards)	-0.262386	0.014179	4.1518e-76	1.39501e-74	6.97503e-74
UK Biobank (discovery)	Fish (T3 v. T1)	Phospholipids in Chylomicrons and Extremely Large VLDL	Lipoprotein subclasses	Chylomicrons and extremely large VLDL (particle diameters from 75 nm upwards)	-0.259442	0.0140739	1.52757e-75	4.2772e-74	2.56632e-73
UK Biobank (discovery)	Fish (T3 v. T1)	Cholesterol in Chylomicrons and Extremely Large VLDL	Lipoprotein subclasses	Chylomicrons and extremely large VLDL (particle diameters from 75 nm upwards)	-0.264022	0.014182	5.32472e-77	2.23638e-75	8.94554e-75
UK Biobank (discovery)	Fish (T3 v. T1)	Cholesteryl Esters in Chylomicrons and Extremely Large VLDL	Lipoprotein subclasses	Chylomicrons and extremely large VLDL (particle diameters from 75 nm upwards)	-0.261142	0.0142054	3.87833e-75	9.30799e-74	6.51559e-73
UK Biobank (discovery)	Fish (T3 v. T1)	Free Cholesterol in Chylomicrons and Extremely Large VLDL	Lipoprotein subclasses	Chylomicrons and extremely large VLDL (particle diameters from 75 nm upwards)	-0.259743	0.0142235	3.56549e-74	6.65557e-73	5.99001e-72
UK Biobank (discovery)	Fish (T3 v. T1)	Triglycerides in Chylomicrons and Extremely Large VLDL	Lipoprotein subclasses	Chylomicrons and extremely large VLDL (particle diameters from 75 nm upwards)	-0.25845	0.0142707	5.45917e-73	9.17141e-72	9.17141e-71
UK Biobank (discovery)	Fish (T3 v. T1)	Concentration of Very Large VLDL Particles	Lipoprotein subclasses	Very large VLDL (average diameter 64 nm)	-0.230453	0.0140089	1.37004e-60	1.64405e-59	2.30167e-58
UK Biobank (discovery)	Fish (T3 v. T1)	Total Lipids in Very Large VLDL	Lipoprotein subclasses	Very large VLDL (average diameter 64 nm)	-0.232739	0.0140316	1.45374e-61	1.87868e-60	2.44229e-59
UK Biobank (discovery)	Fish (T3 v. T1)	Phospholipids in Very Large VLDL	Lipoprotein subclasses	Very large VLDL (average diameter 64 nm)	-0.229576	0.0140988	2.08881e-59	2.33946e-58	3.5092e-57
UK Biobank (discovery)	Fish (T3 v. T1)	Cholesterol in Very Large VLDL	Lipoprotein subclasses	Very large VLDL (average diameter 64 nm)	-0.203145	0.014336	1.84319e-45	1.29023e-44	3.09656e-43
UK Biobank (discovery)	Fish (T3 v. T1)	Cholesteryl Esters in Very Large VLDL	Lipoprotein subclasses	Very large VLDL (average diameter 64 nm)	-0.180305	0.0144777	1.56974e-35	8.24111e-35	2.63716e-33
UK Biobank (discovery)	Fish (T3 v. T1)	Free Cholesterol in Very Large VLDL	Lipoprotein subclasses	Very large VLDL (average diameter 64 nm)	-0.22093	0.0142109	2.50212e-54	2.2124e-53	4.20356e-52
UK Biobank (discovery)	Fish (T3 v. T1)	Triglycerides in Very Large VLDL	Lipoprotein subclasses	Very large VLDL (average diameter 64 nm)	-0.242915	0.0139293	7.79818e-68	1.09175e-66	1.31009e-65
UK Biobank (discovery)	Fish (T3 v. T1)	Concentration of Large VLDL Particles	Lipoprotein subclasses	Large VLDL (average diameter 53.6 nm)	-0.214249	0.0141879	2.27972e-51	1.74088e-50	3.82993e-49
UK Biobank (discovery)	Fish (T3 v. T1)	Total Lipids in Large VLDL	Lipoprotein subclasses	Large VLDL (average diameter 53.6 nm)	-0.216687	0.0142155	2.64758e-52	2.11806e-51	4.44793e-50
UK Biobank (discovery)	Fish (T3 v. T1)	Phospholipids in Large VLDL	Lipoprotein subclasses	Large VLDL (average diameter 53.6 nm)	-0.223655	0.0141225	2.66172e-56	2.48427e-55	4.47168e-54
UK Biobank (discovery)	Fish (T3 v. T1)	Cholesterol in Large VLDL	Lipoprotein subclasses	Large VLDL (average diameter 53.6 nm)	-0.18217	0.0144238	1.72152e-36	9.32953e-36	2.89215e-34
UK Biobank (discovery)	Fish (T3 v. T1)	Cholesteryl Esters in Large VLDL	Lipoprotein subclasses	Large VLDL (average diameter 53.6 nm)	-0.16265	0.0146529	1.38965e-28	6.67033e-28	2.33462e-26
UK Biobank (discovery)	Fish (T3 v. T1)	Free Cholesterol in Large VLDL	Lipoprotein subclasses	Large VLDL (average diameter 53.6 nm)	-0.198844	0.0141712	1.30148e-44	8.74595e-44	2.18649e-42
UK Biobank (discovery)	Fish (T3 v. T1)	Triglycerides in Large VLDL	Lipoprotein subclasses	Large VLDL (average diameter 53.6 nm)	-0.227412	0.0142079	1.81186e-57	1.79055e-56	3.04393e-55
UK Biobank (discovery)	Fish (T3 v. T1)	Concentration of Medium VLDL Particles	Lipoprotein subclasses	Medium VLDL (average diameter 44.5 nm)	-0.108457	0.0148969	3.39131e-13	9.49567e-13	5.6974e-11
UK Biobank (discovery)	Fish (T3 v. T1)	Total Lipids in Medium VLDL	Lipoprotein subclasses	Medium VLDL (average diameter 44.5 nm)	-0.135603	0.0148399	6.69318e-20	2.61501e-19	1.12445e-17
UK Biobank (discovery)	Fish (T3 v. T1)	Phospholipids in Medium VLDL	Lipoprotein subclasses	Medium VLDL (average diameter 44.5 nm)	-0.107269	0.0149208	6.64133e-13	1.79958e-12	1.11574e-10
UK Biobank (discovery)	Fish (T3 v. T1)	Cholesterol in Medium VLDL	Lipoprotein subclasses	Medium VLDL (average diameter 44.5 nm)	-0.0286827	0.0148425	0.053309	0.0663401	1
UK Biobank (discovery)	Fish (T3 v. T1)	Cholesteryl Esters in Medium VLDL	Lipoprotein subclasses	Medium VLDL (average diameter 44.5 nm)	0.00680295	0.014681	0.643091	0.675245	1
UK Biobank (discovery)	Fish (T3 v. T1)	Free Cholesterol in Medium VLDL	Lipoprotein subclasses	Medium VLDL (average diameter 44.5 nm)	-0.0734215	0.0149376	8.90654e-07	1.78131e-06	0.00014963
UK Biobank (discovery)	Fish (T3 v. T1)	Triglycerides in Medium VLDL	Lipoprotein subclasses	Medium VLDL (average diameter 44.5 nm)	-0.195121	0.014453	1.95314e-41	1.17188e-40	3.28127e-39
UK Biobank (discovery)	Fish (T3 v. T1)	Concentration of Small VLDL Particles	Lipoprotein subclasses	Small VLDL (average diameter 36.8 nm)	-0.106467	0.0147571	5.51233e-13	1.51815e-12	9.26072e-11
UK Biobank (discovery)	Fish (T3 v. T1)	Total Lipids in Small VLDL	Lipoprotein subclasses	Small VLDL (average diameter 36.8 nm)	-0.103701	0.014786	2.36524e-12	6.20876e-12	3.9736e-10
UK Biobank (discovery)	Fish (T3 v. T1)	Phospholipids in Small VLDL	Lipoprotein subclasses	Small VLDL (average diameter 36.8 nm)	-0.0689441	0.014936	3.92578e-06	7.66897e-06	0.000659531
UK Biobank (discovery)	Fish (T3 v. T1)	Cholesterol in Small VLDL	Lipoprotein subclasses	Small VLDL (average diameter 36.8 nm)	-0.0601698	0.0149394	5.64625e-05	9.98494e-05	0.0094857
UK Biobank (discovery)	Fish (T3 v. T1)	Cholesteryl Esters in Small VLDL	Lipoprotein subclasses	Small VLDL (average diameter 36.8 nm)	-0.0690854	0.0149034	3.57232e-06	7.06059e-06	0.00060015
UK Biobank (discovery)	Fish (T3 v. T1)	Free Cholesterol in Small VLDL	Lipoprotein subclasses	Small VLDL (average diameter 36.8 nm)	-0.0427098	0.0149645	0.00431861	0.00659569	0.725526
UK Biobank (discovery)	Fish (T3 v. T1)	Triglycerides in Small VLDL	Lipoprotein subclasses	Small VLDL (average diameter 36.8 nm)	-0.147608	0.0144995	2.61822e-24	1.15753e-23	4.39861e-22
UK Biobank (discovery)	Fish (T3 v. T1)	Concentration of Very Small VLDL Particles	Lipoprotein subclasses	Very small VLDL (average diameter 31.3 nm)	-0.0426912	0.0148533	0.00405305	0.00630474	0.680912
UK Biobank (discovery)	Fish (T3 v. T1)	Total Lipids in Very Small VLDL	Lipoprotein subclasses	Very small VLDL (average diameter 31.3 nm)	-0.0512542	0.0148326	0.000549884	0.000914659	0.0923806
UK Biobank (discovery)	Fish (T3 v. T1)	Phospholipids in Very Small VLDL	Lipoprotein subclasses	Very small VLDL (average diameter 31.3 nm)	-0.0629517	0.0149083	2.42088e-05	4.42074e-05	0.00406708
UK Biobank (discovery)	Fish (T3 v. T1)	Cholesterol in Very Small VLDL	Lipoprotein subclasses	Very small VLDL (average diameter 31.3 nm)	-0.0134155	0.0144958	0.354725	0.392065	1
UK Biobank (discovery)	Fish (T3 v. T1)	Cholesteryl Esters in Very Small VLDL	Lipoprotein subclasses	Very small VLDL (average diameter 31.3 nm)	-0.00450612	0.014348	0.753478	0.781385	1
UK Biobank (discovery)	Fish (T3 v. T1)	Free Cholesterol in Very Small VLDL	Lipoprotein subclasses	Very small VLDL (average diameter 31.3 nm)	-0.0357927	0.0147886	0.0155131	0.0213623	1
UK Biobank (discovery)	Fish (T3 v. T1)	Triglycerides in Very Small VLDL	Lipoprotein subclasses	Very small VLDL (average diameter 31.3 nm)	-0.113891	0.0147507	1.18276e-14	3.54829e-14	1.98704e-12
UK Biobank (discovery)	Fish (T3 v. T1)	Concentration of IDL Particles	Lipoprotein subclasses	IDL (average diameter 28.6 nm)	-0.0214386	0.0146811	0.144222	0.171839	1
UK Biobank (discovery)	Fish (T3 v. T1)	Total Lipids in IDL	Lipoprotein subclasses	IDL (average diameter 28.6 nm)	0.0302026	0.0143223	0.0349707	0.0448479	1
UK Biobank (discovery)	Fish (T3 v. T1)	Phospholipids in IDL	Lipoprotein subclasses	IDL (average diameter 28.6 nm)	0.0318663	0.0143164	0.0260293	0.0344325	1
UK Biobank (discovery)	Fish (T3 v. T1)	Cholesterol in IDL	Lipoprotein subclasses	IDL (average diameter 28.6 nm)	0.0397868	0.0142514	0.00524451	0.00793764	0.881078
UK Biobank (discovery)	Fish (T3 v. T1)	Cholesteryl Esters in IDL	Lipoprotein subclasses	IDL (average diameter 28.6 nm)	0.0245141	0.0142581	0.0855669	0.104929	1
UK Biobank (discovery)	Fish (T3 v. T1)	Free Cholesterol in IDL	Lipoprotein subclasses	IDL (average diameter 28.6 nm)	0.0819595	0.0142805	9.58436e-09	2.11865e-08	1.61017e-06
UK Biobank (discovery)	Fish (T3 v. T1)	Triglycerides in IDL	Lipoprotein subclasses	IDL (average diameter 28.6 nm)	-0.0843337	0.014858	1.38943e-08	2.95473e-08	2.33424e-06
UK Biobank (discovery)	Fish (T3 v. T1)	Concentration of Large LDL Particles	Lipoprotein subclasses	Large LDL (average diameter 25.5 nm)	0.00430556	0.0149298	0.773052	0.791907	1
UK Biobank (discovery)	Fish (T3 v. T1)	Total Lipids in Large LDL	Lipoprotein subclasses	Large LDL (average diameter 25.5 nm)	0.035531	0.014806	0.0164101	0.0224138	1
UK Biobank (discovery)	Fish (T3 v. T1)	Phospholipids in Large LDL	Lipoprotein subclasses	Large LDL (average diameter 25.5 nm)	0.0249651	0.0147954	0.0915436	0.111444	1
UK Biobank (discovery)	Fish (T3 v. T1)	Cholesterol in Large LDL	Lipoprotein subclasses	Large LDL (average diameter 25.5 nm)	0.0454673	0.0147706	0.00208387	0.00333419	0.35009
UK Biobank (discovery)	Fish (T3 v. T1)	Cholesteryl Esters in Large LDL	Lipoprotein subclasses	Large LDL (average diameter 25.5 nm)	0.0391096	0.0148355	0.00838721	0.0122526	1
UK Biobank (discovery)	Fish (T3 v. T1)	Free Cholesterol in Large LDL	Lipoprotein subclasses	Large LDL (average diameter 25.5 nm)	0.0612409	0.0145846	2.68714e-05	4.85419e-05	0.0045144
UK Biobank (discovery)	Fish (T3 v. T1)	Triglycerides in Large LDL	Lipoprotein subclasses	Large LDL (average diameter 25.5 nm)	-0.0672441	0.0148305	5.80112e-06	1.09504e-05	0.000974588
UK Biobank (discovery)	Fish (T3 v. T1)	Concentration of Medium LDL Particles	Lipoprotein subclasses	Medium LDL (average diameter 23 nm)	-0.0353409	0.0149584	0.018152	0.0245517	1
UK Biobank (discovery)	Fish (T3 v. T1)	Total Lipids in Medium LDL	Lipoprotein subclasses	Medium LDL (average diameter 23 nm)	-0.0212137	0.0149919	0.157073	0.185833	1
UK Biobank (discovery)	Fish (T3 v. T1)	Phospholipids in Medium LDL	Lipoprotein subclasses	Medium LDL (average diameter 23 nm)	-0.00763762	0.015026	0.611251	0.654078	1
UK Biobank (discovery)	Fish (T3 v. T1)	Cholesterol in Medium LDL	Lipoprotein subclasses	Medium LDL (average diameter 23 nm)	-0.0192001	0.0149834	0.200053	0.233395	1
UK Biobank (discovery)	Fish (T3 v. T1)	Cholesteryl Esters in Medium LDL	Lipoprotein subclasses	Medium LDL (average diameter 23 nm)	-0.0471123	0.0149468	0.00162283	0.00262149	0.272635
UK Biobank (discovery)	Fish (T3 v. T1)	Free Cholesterol in Medium LDL	Lipoprotein subclasses	Medium LDL (average diameter 23 nm)	0.0556063	0.0149809	0.000206076	0.000356916	0.0346208
UK Biobank (discovery)	Fish (T3 v. T1)	Triglycerides in Medium LDL	Lipoprotein subclasses	Medium LDL (average diameter 23 nm)	-0.100664	0.0147012	7.64342e-12	1.97553e-11	1.28409e-09
UK Biobank (discovery)	Fish (T3 v. T1)	Concentration of Small LDL Particles	Lipoprotein subclasses	Small LDL (average diameter 18.7 nm)	-0.0353866	0.0149927	0.0182676	0.0245517	1
UK Biobank (discovery)	Fish (T3 v. T1)	Total Lipids in Small LDL	Lipoprotein subclasses	Small LDL (average diameter 18.7 nm)	-0.0147027	0.0150139	0.327453	0.366747	1
UK Biobank (discovery)	Fish (T3 v. T1)	Phospholipids in Small LDL	Lipoprotein subclasses	Small LDL (average diameter 18.7 nm)	0.0318061	0.0150744	0.0348706	0.0448479	1
UK Biobank (discovery)	Fish (T3 v. T1)	Cholesterol in Small LDL	Lipoprotein subclasses	Small LDL (average diameter 18.7 nm)	-0.0172663	0.0149931	0.249486	0.28708	1
UK Biobank (discovery)	Fish (T3 v. T1)	Cholesteryl Esters in Small LDL	Lipoprotein subclasses	Small LDL (average diameter 18.7 nm)	-0.0526204	0.0149597	0.000436206	0.000740229	0.0732826
UK Biobank (discovery)	Fish (T3 v. T1)	Free Cholesterol in Small LDL	Lipoprotein subclasses	Small LDL (average diameter 18.7 nm)	0.0756849	0.0150241	4.73712e-07	9.82514e-07	7.95836e-05
UK Biobank (discovery)	Fish (T3 v. T1)	Triglycerides in Small LDL	Lipoprotein subclasses	Small LDL (average diameter 18.7 nm)	-0.169102	0.0145627	4.0596e-31	2.06671e-30	6.82013e-29
UK Biobank (discovery)	Fish (T3 v. T1)	Concentration of Very Large HDL Particles	Lipoprotein subclasses	Very large HDL (average diameter 14.3 nm)	0.101037	0.0128825	4.51942e-15	1.43257e-14	7.59262e-13
UK Biobank (discovery)	Fish (T3 v. T1)	Total Lipids in Very Large HDL	Lipoprotein subclasses	Very large HDL (average diameter 14.3 nm)	0.111127	0.0128424	5.20704e-18	1.9017e-17	8.74784e-16
UK Biobank (discovery)	Fish (T3 v. T1)	Phospholipids in Very Large HDL	Lipoprotein subclasses	Very large HDL (average diameter 14.3 nm)	0.105989	0.0128988	2.15372e-16	7.23651e-16	3.61825e-14
UK Biobank (discovery)	Fish (T3 v. T1)	Cholesterol in Very Large HDL	Lipoprotein subclasses	Very large HDL (average diameter 14.3 nm)	0.12606	0.0127797	6.36125e-23	2.67173e-22	1.06869e-20
UK Biobank (discovery)	Fish (T3 v. T1)	Cholesteryl Esters in Very Large HDL	Lipoprotein subclasses	Very large HDL (average diameter 14.3 nm)	0.131271	0.0126351	3.00333e-25	1.36368e-24	5.0456e-23
UK Biobank (discovery)	Fish (T3 v. T1)	Free Cholesterol in Very Large HDL	Lipoprotein subclasses	Very large HDL (average diameter 14.3 nm)	0.105284	0.0135187	6.98641e-15	2.17355e-14	1.17372e-12
UK Biobank (discovery)	Fish (T3 v. T1)	Triglycerides in Very Large HDL	Lipoprotein subclasses	Very large HDL (average diameter 14.3 nm)	-0.0994255	0.0151281	5.02281e-11	1.1885e-10	8.43833e-09
UK Biobank (discovery)	Fish (T3 v. T1)	Concentration of Large HDL Particles	Lipoprotein subclasses	Large HDL (average diameter 12.1 nm)	0.105694	0.0124878	2.68274e-17	9.38958e-17	4.507e-15
UK Biobank (discovery)	Fish (T3 v. T1)	Total Lipids in Large HDL	Lipoprotein subclasses	Large HDL (average diameter 12.1 nm)	0.107549	0.0125856	1.32936e-17	4.75175e-17	2.23332e-15
UK Biobank (discovery)	Fish (T3 v. T1)	Phospholipids in Large HDL	Lipoprotein subclasses	Large HDL (average diameter 12.1 nm)	0.104917	0.0127352	1.80375e-16	6.1843e-16	3.03031e-14
UK Biobank (discovery)	Fish (T3 v. T1)	Cholesterol in Large HDL	Lipoprotein subclasses	Large HDL (average diameter 12.1 nm)	0.116609	0.0124827	1.0001e-20	4.00041e-20	1.68017e-18
UK Biobank (discovery)	Fish (T3 v. T1)	Cholesteryl Esters in Large HDL	Lipoprotein subclasses	Large HDL (average diameter 12.1 nm)	0.118365	0.0124833	2.64161e-21	1.08242e-20	4.43791e-19
UK Biobank (discovery)	Fish (T3 v. T1)	Free Cholesterol in Large HDL	Lipoprotein subclasses	Large HDL (average diameter 12.1 nm)	0.110095	0.0125563	1.89314e-18	7.06771e-18	3.18047e-16
UK Biobank (discovery)	Fish (T3 v. T1)	Triglycerides in Large HDL	Lipoprotein subclasses	Large HDL (average diameter 12.1 nm)	-0.0912782	0.0147973	6.96259e-10	1.5807e-09	1.16972e-07
UK Biobank (discovery)	Fish (T3 v. T1)	Concentration of Medium HDL Particles	Lipoprotein subclasses	Medium HDL (average diameter 10.9 nm)	0.032171	0.0137817	0.0195837	0.0261116	1
UK Biobank (discovery)	Fish (T3 v. T1)	Total Lipids in Medium HDL	Lipoprotein subclasses	Medium HDL (average diameter 10.9 nm)	0.0183334	0.013957	0.189003	0.222046	1
UK Biobank (discovery)	Fish (T3 v. T1)	Phospholipids in Medium HDL	Lipoprotein subclasses	Medium HDL (average diameter 10.9 nm)	-0.00298768	0.014116	0.83238	0.847514	1
UK Biobank (discovery)	Fish (T3 v. T1)	Cholesterol in Medium HDL	Lipoprotein subclasses	Medium HDL (average diameter 10.9 nm)	0.0621028	0.0136878	5.7218e-06	1.09234e-05	0.000961263
UK Biobank (discovery)	Fish (T3 v. T1)	Cholesteryl Esters in Medium HDL	Lipoprotein subclasses	Medium HDL (average diameter 10.9 nm)	0.062613	0.0137365	5.17767e-06	9.99826e-06	0.000869849
UK Biobank (discovery)	Fish (T3 v. T1)	Free Cholesterol in Medium HDL	Lipoprotein subclasses	Medium HDL (average diameter 10.9 nm)	0.0582334	0.0135638	1.76498e-05	3.25842e-05	0.00296516
UK Biobank (discovery)	Fish (T3 v. T1)	Triglycerides in Medium HDL	Lipoprotein subclasses	Medium HDL (average diameter 10.9 nm)	-0.208185	0.0148453	1.45594e-44	9.40764e-44	2.44599e-42
UK Biobank (discovery)	Fish (T3 v. T1)	Concentration of Small HDL Particles	Lipoprotein subclasses	Small HDL (average diameter 8.7 nm)	-0.0374853	0.0151232	0.013192	0.018624	1
UK Biobank (discovery)	Fish (T3 v. T1)	Total Lipids in Small HDL	Lipoprotein subclasses	Small HDL (average diameter 8.7 nm)	-0.0859115	0.0150133	1.0586e-08	2.30968e-08	1.77845e-06
UK Biobank (discovery)	Fish (T3 v. T1)	Phospholipids in Small HDL	Lipoprotein subclasses	Small HDL (average diameter 8.7 nm)	-0.106191	0.0149435	1.21468e-12	3.23914e-12	2.04066e-10
UK Biobank (discovery)	Fish (T3 v. T1)	Cholesterol in Small HDL	Lipoprotein subclasses	Small HDL (average diameter 8.7 nm)	-0.0120251	0.0151386	0.427004	0.468867	1
UK Biobank (discovery)	Fish (T3 v. T1)	Cholesteryl Esters in Small HDL	Lipoprotein subclasses	Small HDL (average diameter 8.7 nm)	-0.0147276	0.0152108	0.332936	0.370419	1
UK Biobank (discovery)	Fish (T3 v. T1)	Free Cholesterol in Small HDL	Lipoprotein subclasses	Small HDL (average diameter 8.7 nm)	-0.00271313	0.0148702	0.855227	0.865531	1
UK Biobank (discovery)	Fish (T3 v. T1)	Triglycerides in Small HDL	Lipoprotein subclasses	Small HDL (average diameter 8.7 nm)	-0.196285	0.014115	7.50788e-44	4.67157e-43	1.26132e-41
UK Biobank (discovery)	Poultry (T3 v. T1)	Total Cholesterol	Cholesterol	NA	-0.00518796	0.013947	0.709911	0.998343	1
UK Biobank (discovery)	Poultry (T3 v. T1)	Total Cholesterol Minus HDL-C	Cholesterol	NA	-0.00584909	0.0143854	0.684304	0.998343	1
UK Biobank (discovery)	Poultry (T3 v. T1)	Remnant Cholesterol (Non-HDL, Non-LDL -Cholesterol)	Cholesterol	NA	-0.00741805	0.014342	0.605003	0.998343	1
UK Biobank (discovery)	Poultry (T3 v. T1)	VLDL Cholesterol	Cholesterol	NA	-0.00649717	0.0144505	0.65299	0.998343	1
UK Biobank (discovery)	Poultry (T3 v. T1)	Clinical LDL Cholesterol	Cholesterol	NA	-0.00456025	0.0143865	0.751259	0.998343	1
UK Biobank (discovery)	Poultry (T3 v. T1)	LDL Cholesterol	Cholesterol	NA	-0.0036929	0.0144619	0.798452	0.998343	1
UK Biobank (discovery)	Poultry (T3 v. T1)	HDL Cholesterol	Cholesterol	NA	0.00367305	0.0126184	0.770986	0.998343	1
UK Biobank (discovery)	Poultry (T3 v. T1)	Total Triglycerides	Triglycerides	NA	-0.0127763	0.0139289	0.359016	0.998343	1
UK Biobank (discovery)	Poultry (T3 v. T1)	Triglycerides in VLDL	Triglycerides	NA	-0.0158806	0.0138246	0.25068	0.998343	1
UK Biobank (discovery)	Poultry (T3 v. T1)	Triglycerides in LDL	Triglycerides	NA	0.00414612	0.0143458	0.772573	0.998343	1
UK Biobank (discovery)	Poultry (T3 v. T1)	Triglycerides in HDL	Triglycerides	NA	-0.00770263	0.0144734	0.594597	0.998343	1
UK Biobank (discovery)	Poultry (T3 v. T1)	Total Phospholipids in Lipoprotein Particles	Phospholipids	NA	-0.00333364	0.0138502	0.809795	0.998343	1
UK Biobank (discovery)	Poultry (T3 v. T1)	Phospholipids in VLDL	Phospholipids	NA	-0.00755445	0.014258	0.596227	0.998343	1
UK Biobank (discovery)	Poultry (T3 v. T1)	Phospholipids in LDL	Phospholipids	NA	-0.00459484	0.0144919	0.751198	0.998343	1
UK Biobank (discovery)	Poultry (T3 v. T1)	Phospholipids in HDL	Phospholipids	NA	0.00216003	0.013086	0.868894	0.998343	1
UK Biobank (discovery)	Poultry (T3 v. T1)	Total Esterified Cholesterol	Cholesteryl esters	NA	-0.00464673	0.013883	0.737849	0.998343	1
UK Biobank (discovery)	Poultry (T3 v. T1)	Cholesteryl Esters in VLDL	Cholesteryl esters	NA	-0.00547027	0.0144774	0.705545	0.998343	1
UK Biobank (discovery)	Poultry (T3 v. T1)	Cholesteryl Esters in LDL	Cholesteryl esters	NA	-0.00335106	0.0144993	0.817224	0.998343	1
UK Biobank (discovery)	Poultry (T3 v. T1)	Cholesteryl Esters in HDL	Cholesteryl esters	NA	0.00453979	0.0126639	0.719983	0.998343	1
UK Biobank (discovery)	Poultry (T3 v. T1)	Total Free Cholesterol	Free cholesterol	NA	-0.00634875	0.0141127	0.652814	0.998343	1
UK Biobank (discovery)	Poultry (T3 v. T1)	Free Cholesterol in VLDL	Free cholesterol	NA	-0.0078066	0.0143381	0.586124	0.998343	1
UK Biobank (discovery)	Poultry (T3 v. T1)	Free Cholesterol in LDL	Free cholesterol	NA	-0.00433768	0.0143274	0.762079	0.998343	1
UK Biobank (discovery)	Poultry (T3 v. T1)	Free Cholesterol in HDL	Free cholesterol	NA	0.000596824	0.0126179	0.962275	0.998343	1
UK Biobank (discovery)	Poultry (T3 v. T1)	Total Lipids in Lipoprotein Particles	Total lipids	NA	-0.00755393	0.0143358	0.598247	0.998343	1
UK Biobank (discovery)	Poultry (T3 v. T1)	Total Lipids in VLDL	Total lipids	NA	-0.0111488	0.0141244	0.429924	0.998343	1
UK Biobank (discovery)	Poultry (T3 v. T1)	Total Lipids in LDL	Total lipids	NA	-0.00363295	0.0144894	0.802023	0.998343	1
UK Biobank (discovery)	Poultry (T3 v. T1)	Total Lipids in HDL	Total lipids	NA	0.00204397	0.0129051	0.874154	0.998343	1
UK Biobank (discovery)	Poultry (T3 v. T1)	Total Concentration of Lipoprotein Particles	Lipoprotein particle concentrations	NA	0.0038001	0.0136958	0.781424	0.998343	1
UK Biobank (discovery)	Poultry (T3 v. T1)	Concentration of VLDL Particles	Lipoprotein particle concentrations	NA	-0.00399601	0.0144294	0.781832	0.998343	1
UK Biobank (discovery)	Poultry (T3 v. T1)	Concentration of LDL Particles	Lipoprotein particle concentrations	NA	-0.00265686	0.0145128	0.854744	0.998343	1
UK Biobank (discovery)	Poultry (T3 v. T1)	Concentration of HDL Particles	Lipoprotein particle concentrations	NA	0.00487309	0.0136829	0.721735	0.998343	1
UK Biobank (discovery)	Poultry (T3 v. T1)	Average Diameter for VLDL Particles	Lipoprotein particle sizes	NA	-0.01581	0.013315	0.235083	0.998343	1
UK Biobank (discovery)	Poultry (T3 v. T1)	Average Diameter for LDL Particles	Lipoprotein particle sizes	NA	0.0499831	0.0142025	0.000433171	0.00661571	0.0727728
UK Biobank (discovery)	Poultry (T3 v. T1)	Average Diameter for HDL Particles	Lipoprotein particle sizes	NA	-0.00376551	0.0123744	0.760903	0.998343	1
UK Biobank (discovery)	Poultry (T3 v. T1)	Phosphoglycerides	Other lipids	NA	0.00210423	0.0138649	0.879372	0.998343	1
UK Biobank (discovery)	Poultry (T3 v. T1)	Total Cholines	Other lipids	NA	5.40681e-05	0.013714	0.996854	0.998343	1
UK Biobank (discovery)	Poultry (T3 v. T1)	Phosphatidylcholines	Other lipids	NA	0.00031286	0.0137144	0.9818	0.998343	1
UK Biobank (discovery)	Poultry (T3 v. T1)	Sphingomyelins	Other lipids	NA	0.00367606	0.0135523	0.7862	0.998343	1
UK Biobank (discovery)	Poultry (T3 v. T1)	Apolipoprotein B	Apolipoproteins	NA	-0.00454053	0.0144796	0.753841	0.998343	1
UK Biobank (discovery)	Poultry (T3 v. T1)	Apolipoprotein A1	Apolipoproteins	NA	0.0024093	0.0132556	0.855774	0.998343	1
UK Biobank (discovery)	Poultry (T3 v. T1)	Total Fatty Acids	Fatty acids	NA	-0.00143081	0.0144539	0.921146	0.998343	1
UK Biobank (discovery)	Poultry (T3 v. T1)	Degree of Unsaturation	Fatty acids	NA	0.0917205	0.0136086	1.60822e-11	5.40362e-10	2.70181e-09
UK Biobank (discovery)	Poultry (T3 v. T1)	Omega-3 Fatty Acids	Fatty acids	NA	0.0962609	0.0143394	1.93399e-11	5.41517e-10	3.2491e-09
UK Biobank (discovery)	Poultry (T3 v. T1)	Omega-6 Fatty Acids	Fatty acids	NA	-0.00527188	0.0143648	0.713621	0.998343	1
UK Biobank (discovery)	Poultry (T3 v. T1)	Polyunsaturated Fatty Acids	Fatty acids	NA	0.0164423	0.0142976	0.250149	0.998343	1
UK Biobank (discovery)	Poultry (T3 v. T1)	Monounsaturated Fatty Acids	Fatty acids	NA	-0.0127695	0.0142365	0.36975	0.998343	1
UK Biobank (discovery)	Poultry (T3 v. T1)	Saturated Fatty Acids	Fatty acids	NA	-0.00600679	0.0143703	0.67595	0.998343	1
UK Biobank (discovery)	Poultry (T3 v. T1)	Linoleic Acid	Fatty acids	NA	-0.0311434	0.0144759	0.0314508	0.406441	1
UK Biobank (discovery)	Poultry (T3 v. T1)	Docosahexaenoic Acid	Fatty acids	NA	0.085347	0.0139919	1.07304e-09	2.57531e-08	1.80271e-07
UK Biobank (discovery)	Poultry (T3 v. T1)	Alanine	Amino acids	NA	-0.0205632	0.0147486	0.163252	0.998343	1
UK Biobank (discovery)	Poultry (T3 v. T1)	Glutamine	Amino acids	NA	-0.11166	0.0147689	4.10943e-14	1.72596e-12	6.90384e-12
UK Biobank (discovery)	Poultry (T3 v. T1)	Glycine	Amino acids	NA	-0.117644	0.0139759	3.97694e-17	2.95099e-15	6.68126e-15
UK Biobank (discovery)	Poultry (T3 v. T1)	Histidine	Amino acids	NA	0.00633002	0.0149098	0.671163	0.998343	1
UK Biobank (discovery)	Poultry (T3 v. T1)	Total Concentration of Branched-Chain Amino Acids (Leucine + Isoleucine + Valine)	Amino acids	Branched-chain amino acids	0.117531	0.0140176	5.26962e-17	2.95099e-15	8.85296e-15
UK Biobank (discovery)	Poultry (T3 v. T1)	Isoleucine	Amino acids	Branched-chain amino acids	0.0541654	0.014351	0.000160691	0.00269962	0.0269962
UK Biobank (discovery)	Poultry (T3 v. T1)	Leucine	Amino acids	Branched-chain amino acids	0.0804058	0.0140008	9.37852e-09	1.96949e-07	1.57559e-06
UK Biobank (discovery)	Poultry (T3 v. T1)	Valine	Amino acids	Branched-chain amino acids	0.152729	0.0140421	1.64167e-27	2.758e-25	2.758e-25
UK Biobank (discovery)	Poultry (T3 v. T1)	Phenylalanine	Amino acids	Aromatic amino acids	-0.0064117	0.0148653	0.666239	0.998343	1
UK Biobank (discovery)	Poultry (T3 v. T1)	Tyrosine	Amino acids	Aromatic amino acids	-0.00777256	0.0146434	0.595568	0.998343	1
UK Biobank (discovery)	Poultry (T3 v. T1)	Glucose	Glycolysis related metabolites	NA	-0.0100548	0.0143077	0.482213	0.998343	1
UK Biobank (discovery)	Poultry (T3 v. T1)	Lactate	Glycolysis related metabolites	NA	0.024276	0.0149114	0.10353	0.998343	1
UK Biobank (discovery)	Poultry (T3 v. T1)	Pyruvate	Glycolysis related metabolites	NA	0.00288191	0.0149282	0.84692	0.998343	1
UK Biobank (discovery)	Poultry (T3 v. T1)	Citrate	Glycolysis related metabolites	NA	-0.060122	0.0146006	3.83352e-05	0.00071559	0.00644031
UK Biobank (discovery)	Poultry (T3 v. T1)	3-Hydroxybutyrate	Ketone bodies	NA	0.00420288	0.0148289	0.776852	0.998343	1
UK Biobank (discovery)	Poultry (T3 v. T1)	Acetate	Ketone bodies	NA	0.0122711	0.0149072	0.41042	0.998343	1
UK Biobank (discovery)	Poultry (T3 v. T1)	Acetoacetate	Ketone bodies	NA	-0.00403847	0.0148071	0.785056	0.998343	1
UK Biobank (discovery)	Poultry (T3 v. T1)	Acetone	Ketone bodies	NA	0.00337515	0.0148695	0.820437	0.998343	1
UK Biobank (discovery)	Poultry (T3 v. T1)	Creatinine	Fluid balance	NA	0.0374443	0.0127143	0.00323096	0.0452335	0.542802
UK Biobank (discovery)	Poultry (T3 v. T1)	Albumin	Fluid balance	NA	0.0172697	0.0147024	0.240156	0.998343	1
UK Biobank (discovery)	Poultry (T3 v. T1)	Glycoprotein Acetyls	Inflammation	NA	-0.006724	0.0138572	0.627512	0.998343	1
UK Biobank (discovery)	Poultry (T3 v. T1)	Concentration of Chylomicrons and Extremely Large VLDL Particles	Lipoprotein subclasses	Chylomicrons and extremely large VLDL (particle diameters from 75 nm upwards)	-0.0203294	0.0138033	0.140814	0.998343	1
UK Biobank (discovery)	Poultry (T3 v. T1)	Total Lipids in Chylomicrons and Extremely Large VLDL	Lipoprotein subclasses	Chylomicrons and extremely large VLDL (particle diameters from 75 nm upwards)	-0.0260081	0.0138255	0.0599563	0.671511	1
UK Biobank (discovery)	Poultry (T3 v. T1)	Phospholipids in Chylomicrons and Extremely Large VLDL	Lipoprotein subclasses	Chylomicrons and extremely large VLDL (particle diameters from 75 nm upwards)	-0.0186578	0.0137228	0.173959	0.998343	1
UK Biobank (discovery)	Poultry (T3 v. T1)	Cholesterol in Chylomicrons and Extremely Large VLDL	Lipoprotein subclasses	Chylomicrons and extremely large VLDL (particle diameters from 75 nm upwards)	-0.0188614	0.0138295	0.172624	0.998343	1
UK Biobank (discovery)	Poultry (T3 v. T1)	Cholesteryl Esters in Chylomicrons and Extremely Large VLDL	Lipoprotein subclasses	Chylomicrons and extremely large VLDL (particle diameters from 75 nm upwards)	-0.0195999	0.0138506	0.157051	0.998343	1
UK Biobank (discovery)	Poultry (T3 v. T1)	Free Cholesterol in Chylomicrons and Extremely Large VLDL	Lipoprotein subclasses	Chylomicrons and extremely large VLDL (particle diameters from 75 nm upwards)	-0.0192032	0.0138675	0.166134	0.998343	1
UK Biobank (discovery)	Poultry (T3 v. T1)	Triglycerides in Chylomicrons and Extremely Large VLDL	Lipoprotein subclasses	Chylomicrons and extremely large VLDL (particle diameters from 75 nm upwards)	-0.0293888	0.013912	0.034652	0.415824	1
UK Biobank (discovery)	Poultry (T3 v. T1)	Concentration of Very Large VLDL Particles	Lipoprotein subclasses	Very large VLDL (average diameter 64 nm)	-0.014742	0.0136468	0.280037	0.998343	1
UK Biobank (discovery)	Poultry (T3 v. T1)	Total Lipids in Very Large VLDL	Lipoprotein subclasses	Very large VLDL (average diameter 64 nm)	-0.0156667	0.0136698	0.251768	0.998343	1
UK Biobank (discovery)	Poultry (T3 v. T1)	Phospholipids in Very Large VLDL	Lipoprotein subclasses	Very large VLDL (average diameter 64 nm)	-0.0139337	0.0137334	0.31031	0.998343	1
UK Biobank (discovery)	Poultry (T3 v. T1)	Cholesterol in Very Large VLDL	Lipoprotein subclasses	Very large VLDL (average diameter 64 nm)	-0.0115393	0.0139524	0.408217	0.998343	1
UK Biobank (discovery)	Poultry (T3 v. T1)	Cholesteryl Esters in Very Large VLDL	Lipoprotein subclasses	Very large VLDL (average diameter 64 nm)	-0.0100945	0.0140817	0.473471	0.998343	1
UK Biobank (discovery)	Poultry (T3 v. T1)	Free Cholesterol in Very Large VLDL	Lipoprotein subclasses	Very large VLDL (average diameter 64 nm)	-0.0132943	0.0138383	0.336712	0.998343	1
UK Biobank (discovery)	Poultry (T3 v. T1)	Triglycerides in Very Large VLDL	Lipoprotein subclasses	Very large VLDL (average diameter 64 nm)	-0.0188751	0.0135753	0.164415	0.998343	1
UK Biobank (discovery)	Poultry (T3 v. T1)	Concentration of Large VLDL Particles	Lipoprotein subclasses	Large VLDL (average diameter 53.6 nm)	-0.0122793	0.0138134	0.374038	0.998343	1
UK Biobank (discovery)	Poultry (T3 v. T1)	Total Lipids in Large VLDL	Lipoprotein subclasses	Large VLDL (average diameter 53.6 nm)	-0.0128586	0.013841	0.352883	0.998343	1
UK Biobank (discovery)	Poultry (T3 v. T1)	Phospholipids in Large VLDL	Lipoprotein subclasses	Large VLDL (average diameter 53.6 nm)	-0.0106573	0.0137539	0.438429	0.998343	1
UK Biobank (discovery)	Poultry (T3 v. T1)	Cholesterol in Large VLDL	Lipoprotein subclasses	Large VLDL (average diameter 53.6 nm)	-0.0079742	0.0140301	0.569793	0.998343	1
UK Biobank (discovery)	Poultry (T3 v. T1)	Cholesteryl Esters in Large VLDL	Lipoprotein subclasses	Large VLDL (average diameter 53.6 nm)	-0.00556566	0.014246	0.696035	0.998343	1
UK Biobank (discovery)	Poultry (T3 v. T1)	Free Cholesterol in Large VLDL	Lipoprotein subclasses	Large VLDL (average diameter 53.6 nm)	-0.0101266	0.0137913	0.462788	0.998343	1
UK Biobank (discovery)	Poultry (T3 v. T1)	Triglycerides in Large VLDL	Lipoprotein subclasses	Large VLDL (average diameter 53.6 nm)	-0.0171005	0.0138379	0.216552	0.998343	1
UK Biobank (discovery)	Poultry (T3 v. T1)	Concentration of Medium VLDL Particles	Lipoprotein subclasses	Medium VLDL (average diameter 44.5 nm)	-0.00684001	0.0144694	0.636414	0.998343	1
UK Biobank (discovery)	Poultry (T3 v. T1)	Total Lipids in Medium VLDL	Lipoprotein subclasses	Medium VLDL (average diameter 44.5 nm)	-0.00735145	0.01442	0.610188	0.998343	1
UK Biobank (discovery)	Poultry (T3 v. T1)	Phospholipids in Medium VLDL	Lipoprotein subclasses	Medium VLDL (average diameter 44.5 nm)	-0.00633768	0.0144924	0.661889	0.998343	1
UK Biobank (discovery)	Poultry (T3 v. T1)	Cholesterol in Medium VLDL	Lipoprotein subclasses	Medium VLDL (average diameter 44.5 nm)	-0.00476935	0.014407	0.740613	0.998343	1
UK Biobank (discovery)	Poultry (T3 v. T1)	Cholesteryl Esters in Medium VLDL	Lipoprotein subclasses	Medium VLDL (average diameter 44.5 nm)	-0.00330418	0.0142495	0.816632	0.998343	1
UK Biobank (discovery)	Poultry (T3 v. T1)	Free Cholesterol in Medium VLDL	Lipoprotein subclasses	Medium VLDL (average diameter 44.5 nm)	-0.00577071	0.0145033	0.690714	0.998343	1
UK Biobank (discovery)	Poultry (T3 v. T1)	Triglycerides in Medium VLDL	Lipoprotein subclasses	Medium VLDL (average diameter 44.5 nm)	-0.00941557	0.0140628	0.503157	0.998343	1
UK Biobank (discovery)	Poultry (T3 v. T1)	Concentration of Small VLDL Particles	Lipoprotein subclasses	Small VLDL (average diameter 36.8 nm)	-0.00187946	0.0143335	0.895678	0.998343	1
UK Biobank (discovery)	Poultry (T3 v. T1)	Total Lipids in Small VLDL	Lipoprotein subclasses	Small VLDL (average diameter 36.8 nm)	-0.00158819	0.014361	0.911942	0.998343	1
UK Biobank (discovery)	Poultry (T3 v. T1)	Phospholipids in Small VLDL	Lipoprotein subclasses	Small VLDL (average diameter 36.8 nm)	-0.000713628	0.0145012	0.960751	0.998343	1
UK Biobank (discovery)	Poultry (T3 v. T1)	Cholesterol in Small VLDL	Lipoprotein subclasses	Small VLDL (average diameter 36.8 nm)	-0.000623946	0.0145035	0.965686	0.998343	1
UK Biobank (discovery)	Poultry (T3 v. T1)	Cholesteryl Esters in Small VLDL	Lipoprotein subclasses	Small VLDL (average diameter 36.8 nm)	-4.07822e-05	0.0144696	0.997751	0.998343	1
UK Biobank (discovery)	Poultry (T3 v. T1)	Free Cholesterol in Small VLDL	Lipoprotein subclasses	Small VLDL (average diameter 36.8 nm)	-0.00150119	0.0145263	0.917691	0.998343	1
UK Biobank (discovery)	Poultry (T3 v. T1)	Triglycerides in Small VLDL	Lipoprotein subclasses	Small VLDL (average diameter 36.8 nm)	-0.0044149	0.0140932	0.754081	0.998343	1
UK Biobank (discovery)	Poultry (T3 v. T1)	Concentration of Very Small VLDL Particles	Lipoprotein subclasses	Very small VLDL (average diameter 31.3 nm)	0.00134752	0.0144184	0.92554	0.998343	1
UK Biobank (discovery)	Poultry (T3 v. T1)	Total Lipids in Very Small VLDL	Lipoprotein subclasses	Very small VLDL (average diameter 31.3 nm)	0.00347123	0.014399	0.809499	0.998343	1
UK Biobank (discovery)	Poultry (T3 v. T1)	Phospholipids in Very Small VLDL	Lipoprotein subclasses	Very small VLDL (average diameter 31.3 nm)	0.00651519	0.0144736	0.65261	0.998343	1
UK Biobank (discovery)	Poultry (T3 v. T1)	Cholesterol in Very Small VLDL	Lipoprotein subclasses	Very small VLDL (average diameter 31.3 nm)	-0.000391144	0.0140699	0.977822	0.998343	1
UK Biobank (discovery)	Poultry (T3 v. T1)	Cholesteryl Esters in Very Small VLDL	Lipoprotein subclasses	Very small VLDL (average diameter 31.3 nm)	-0.00141835	0.0139264	0.918879	0.998343	1
UK Biobank (discovery)	Poultry (T3 v. T1)	Free Cholesterol in Very Small VLDL	Lipoprotein subclasses	Very small VLDL (average diameter 31.3 nm)	0.00295033	0.0143551	0.837164	0.998343	1
UK Biobank (discovery)	Poultry (T3 v. T1)	Triglycerides in Very Small VLDL	Lipoprotein subclasses	Very small VLDL (average diameter 31.3 nm)	0.00501861	0.0143288	0.726155	0.998343	1
UK Biobank (discovery)	Poultry (T3 v. T1)	Concentration of IDL Particles	Lipoprotein subclasses	IDL (average diameter 28.6 nm)	-0.0106701	0.01425	0.453995	0.998343	1
UK Biobank (discovery)	Poultry (T3 v. T1)	Total Lipids in IDL	Lipoprotein subclasses	IDL (average diameter 28.6 nm)	-0.00411097	0.0139022	0.767456	0.998343	1
UK Biobank (discovery)	Poultry (T3 v. T1)	Phospholipids in IDL	Lipoprotein subclasses	IDL (average diameter 28.6 nm)	-2.8859e-05	0.0138966	0.998343	0.998343	1
UK Biobank (discovery)	Poultry (T3 v. T1)	Cholesterol in IDL	Lipoprotein subclasses	IDL (average diameter 28.6 nm)	-0.00634815	0.013834	0.646322	0.998343	1
UK Biobank (discovery)	Poultry (T3 v. T1)	Cholesteryl Esters in IDL	Lipoprotein subclasses	IDL (average diameter 28.6 nm)	-0.00640501	0.0138396	0.643508	0.998343	1
UK Biobank (discovery)	Poultry (T3 v. T1)	Free Cholesterol in IDL	Lipoprotein subclasses	IDL (average diameter 28.6 nm)	-0.0064632	0.013867	0.641157	0.998343	1
UK Biobank (discovery)	Poultry (T3 v. T1)	Triglycerides in IDL	Lipoprotein subclasses	IDL (average diameter 28.6 nm)	0.00845488	0.0144276	0.557865	0.998343	1
UK Biobank (discovery)	Poultry (T3 v. T1)	Concentration of Large LDL Particles	Lipoprotein subclasses	Large LDL (average diameter 25.5 nm)	0.00525928	0.014491	0.716657	0.998343	1
UK Biobank (discovery)	Poultry (T3 v. T1)	Total Lipids in Large LDL	Lipoprotein subclasses	Large LDL (average diameter 25.5 nm)	-0.00127137	0.014372	0.92951	0.998343	1
UK Biobank (discovery)	Poultry (T3 v. T1)	Phospholipids in Large LDL	Lipoprotein subclasses	Large LDL (average diameter 25.5 nm)	-0.00406669	0.0143611	0.777046	0.998343	1
UK Biobank (discovery)	Poultry (T3 v. T1)	Cholesterol in Large LDL	Lipoprotein subclasses	Large LDL (average diameter 25.5 nm)	-0.00100703	0.0143383	0.944008	0.998343	1
UK Biobank (discovery)	Poultry (T3 v. T1)	Cholesteryl Esters in Large LDL	Lipoprotein subclasses	Large LDL (average diameter 25.5 nm)	0.000312816	0.0144009	0.98267	0.998343	1
UK Biobank (discovery)	Poultry (T3 v. T1)	Free Cholesterol in Large LDL	Lipoprotein subclasses	Large LDL (average diameter 25.5 nm)	-0.00443944	0.0141593	0.753877	0.998343	1
UK Biobank (discovery)	Poultry (T3 v. T1)	Triglycerides in Large LDL	Lipoprotein subclasses	Large LDL (average diameter 25.5 nm)	0.00807552	0.0143986	0.5749	0.998343	1
UK Biobank (discovery)	Poultry (T3 v. T1)	Concentration of Medium LDL Particles	Lipoprotein subclasses	Medium LDL (average diameter 23 nm)	-0.0145037	0.0145197	0.31785	0.998343	1
UK Biobank (discovery)	Poultry (T3 v. T1)	Total Lipids in Medium LDL	Lipoprotein subclasses	Medium LDL (average diameter 23 nm)	-0.00691305	0.0145516	0.634739	0.998343	1
UK Biobank (discovery)	Poultry (T3 v. T1)	Phospholipids in Medium LDL	Lipoprotein subclasses	Medium LDL (average diameter 23 nm)	-0.0045792	0.0145845	0.75354	0.998343	1
UK Biobank (discovery)	Poultry (T3 v. T1)	Cholesterol in Medium LDL	Lipoprotein subclasses	Medium LDL (average diameter 23 nm)	-0.0081626	0.0145433	0.574622	0.998343	1
UK Biobank (discovery)	Poultry (T3 v. T1)	Cholesteryl Esters in Medium LDL	Lipoprotein subclasses	Medium LDL (average diameter 23 nm)	-0.0093876	0.0145094	0.517634	0.998343	1
UK Biobank (discovery)	Poultry (T3 v. T1)	Free Cholesterol in Medium LDL	Lipoprotein subclasses	Medium LDL (average diameter 23 nm)	-0.00381908	0.0145433	0.79286	0.998343	1
UK Biobank (discovery)	Poultry (T3 v. T1)	Triglycerides in Medium LDL	Lipoprotein subclasses	Medium LDL (average diameter 23 nm)	0.00053823	0.0142782	0.96993	0.998343	1
UK Biobank (discovery)	Poultry (T3 v. T1)	Concentration of Small LDL Particles	Lipoprotein subclasses	Small LDL (average diameter 18.7 nm)	-0.0147577	0.014553	0.310556	0.998343	1
UK Biobank (discovery)	Poultry (T3 v. T1)	Total Lipids in Small LDL	Lipoprotein subclasses	Small LDL (average diameter 18.7 nm)	-0.00820907	0.0145728	0.573224	0.998343	1
UK Biobank (discovery)	Poultry (T3 v. T1)	Phospholipids in Small LDL	Lipoprotein subclasses	Small LDL (average diameter 18.7 nm)	-0.00537449	0.0146323	0.713395	0.998343	1
UK Biobank (discovery)	Poultry (T3 v. T1)	Cholesterol in Small LDL	Lipoprotein subclasses	Small LDL (average diameter 18.7 nm)	-0.00891239	0.0145526	0.540261	0.998343	1
UK Biobank (discovery)	Poultry (T3 v. T1)	Cholesteryl Esters in Small LDL	Lipoprotein subclasses	Small LDL (average diameter 18.7 nm)	-0.00964184	0.0145224	0.506741	0.998343	1
UK Biobank (discovery)	Poultry (T3 v. T1)	Free Cholesterol in Small LDL	Lipoprotein subclasses	Small LDL (average diameter 18.7 nm)	-0.00431651	0.0145875	0.767305	0.998343	1
UK Biobank (discovery)	Poultry (T3 v. T1)	Triglycerides in Small LDL	Lipoprotein subclasses	Small LDL (average diameter 18.7 nm)	-0.0101561	0.0141605	0.473245	0.998343	1
UK Biobank (discovery)	Poultry (T3 v. T1)	Concentration of Very Large HDL Particles	Lipoprotein subclasses	Very large HDL (average diameter 14.3 nm)	-0.0113579	0.0125142	0.364095	0.998343	1
UK Biobank (discovery)	Poultry (T3 v. T1)	Total Lipids in Very Large HDL	Lipoprotein subclasses	Very large HDL (average diameter 14.3 nm)	-0.00861378	0.0124775	0.489982	0.998343	1
UK Biobank (discovery)	Poultry (T3 v. T1)	Phospholipids in Very Large HDL	Lipoprotein subclasses	Very large HDL (average diameter 14.3 nm)	-0.00834827	0.0125311	0.505284	0.998343	1
UK Biobank (discovery)	Poultry (T3 v. T1)	Cholesterol in Very Large HDL	Lipoprotein subclasses	Very large HDL (average diameter 14.3 nm)	-0.00825546	0.0124204	0.506265	0.998343	1
UK Biobank (discovery)	Poultry (T3 v. T1)	Cholesteryl Esters in Very Large HDL	Lipoprotein subclasses	Very large HDL (average diameter 14.3 nm)	-0.00597284	0.0122817	0.626743	0.998343	1
UK Biobank (discovery)	Poultry (T3 v. T1)	Free Cholesterol in Very Large HDL	Lipoprotein subclasses	Very large HDL (average diameter 14.3 nm)	-0.0153075	0.013132	0.243758	0.998343	1
UK Biobank (discovery)	Poultry (T3 v. T1)	Triglycerides in Very Large HDL	Lipoprotein subclasses	Very large HDL (average diameter 14.3 nm)	-0.0161009	0.0146919	0.273127	0.998343	1
UK Biobank (discovery)	Poultry (T3 v. T1)	Concentration of Large HDL Particles	Lipoprotein subclasses	Large HDL (average diameter 12.1 nm)	-0.00174752	0.0121325	0.885473	0.998343	1
UK Biobank (discovery)	Poultry (T3 v. T1)	Total Lipids in Large HDL	Lipoprotein subclasses	Large HDL (average diameter 12.1 nm)	-0.00153343	0.0122278	0.900204	0.998343	1
UK Biobank (discovery)	Poultry (T3 v. T1)	Phospholipids in Large HDL	Lipoprotein subclasses	Large HDL (average diameter 12.1 nm)	-0.000894327	0.0123723	0.942376	0.998343	1
UK Biobank (discovery)	Poultry (T3 v. T1)	Cholesterol in Large HDL	Lipoprotein subclasses	Large HDL (average diameter 12.1 nm)	-0.00120908	0.0121302	0.920603	0.998343	1
UK Biobank (discovery)	Poultry (T3 v. T1)	Cholesteryl Esters in Large HDL	Lipoprotein subclasses	Large HDL (average diameter 12.1 nm)	-0.000247292	0.0121312	0.983736	0.998343	1
UK Biobank (discovery)	Poultry (T3 v. T1)	Free Cholesterol in Large HDL	Lipoprotein subclasses	Large HDL (average diameter 12.1 nm)	-0.00409765	0.0122	0.736968	0.998343	1
UK Biobank (discovery)	Poultry (T3 v. T1)	Triglycerides in Large HDL	Lipoprotein subclasses	Large HDL (average diameter 12.1 nm)	-0.0140779	0.0143697	0.327243	0.998343	1
UK Biobank (discovery)	Poultry (T3 v. T1)	Concentration of Medium HDL Particles	Lipoprotein subclasses	Medium HDL (average diameter 10.9 nm)	0.00463762	0.0133776	0.72884	0.998343	1
UK Biobank (discovery)	Poultry (T3 v. T1)	Total Lipids in Medium HDL	Lipoprotein subclasses	Medium HDL (average diameter 10.9 nm)	0.00567572	0.0135471	0.675247	0.998343	1
UK Biobank (discovery)	Poultry (T3 v. T1)	Phospholipids in Medium HDL	Lipoprotein subclasses	Medium HDL (average diameter 10.9 nm)	0.00564611	0.0137011	0.680275	0.998343	1
UK Biobank (discovery)	Poultry (T3 v. T1)	Cholesterol in Medium HDL	Lipoprotein subclasses	Medium HDL (average diameter 10.9 nm)	0.00710196	0.0132892	0.593057	0.998343	1
UK Biobank (discovery)	Poultry (T3 v. T1)	Cholesteryl Esters in Medium HDL	Lipoprotein subclasses	Medium HDL (average diameter 10.9 nm)	0.00753842	0.0133365	0.57191	0.998343	1
UK Biobank (discovery)	Poultry (T3 v. T1)	Free Cholesterol in Medium HDL	Lipoprotein subclasses	Medium HDL (average diameter 10.9 nm)	0.00499585	0.0131685	0.704408	0.998343	1
UK Biobank (discovery)	Poultry (T3 v. T1)	Triglycerides in Medium HDL	Lipoprotein subclasses	Medium HDL (average diameter 10.9 nm)	-0.00483667	0.0144475	0.737795	0.998343	1
UK Biobank (discovery)	Poultry (T3 v. T1)	Concentration of Small HDL Particles	Lipoprotein subclasses	Small HDL (average diameter 8.7 nm)	0.00832174	0.0146799	0.570799	0.998343	1
UK Biobank (discovery)	Poultry (T3 v. T1)	Total Lipids in Small HDL	Lipoprotein subclasses	Small HDL (average diameter 8.7 nm)	0.00853438	0.0145784	0.558275	0.998343	1
UK Biobank (discovery)	Poultry (T3 v. T1)	Phospholipids in Small HDL	Lipoprotein subclasses	Small HDL (average diameter 8.7 nm)	0.00788943	0.0145142	0.586743	0.998343	1
UK Biobank (discovery)	Poultry (T3 v. T1)	Cholesterol in Small HDL	Lipoprotein subclasses	Small HDL (average diameter 8.7 nm)	0.0104623	0.0146937	0.476453	0.998343	1
UK Biobank (discovery)	Poultry (T3 v. T1)	Cholesteryl Esters in Small HDL	Lipoprotein subclasses	Small HDL (average diameter 8.7 nm)	0.0112739	0.0147639	0.445104	0.998343	1
UK Biobank (discovery)	Poultry (T3 v. T1)	Free Cholesterol in Small HDL	Lipoprotein subclasses	Small HDL (average diameter 8.7 nm)	0.00638912	0.0144332	0.658007	0.998343	1
UK Biobank (discovery)	Poultry (T3 v. T1)	Triglycerides in Small HDL	Lipoprotein subclasses	Small HDL (average diameter 8.7 nm)	-0.00270067	0.0137361	0.844133	0.998343	1
UK Biobank (discovery)	Beans (T3 v. T1)	Total Cholesterol	Cholesterol	NA	-0.0332676	0.0143185	0.0201629	0.0464022	1
UK Biobank (discovery)	Beans (T3 v. T1)	Total Cholesterol Minus HDL-C	Cholesterol	NA	-0.0136888	0.0147695	0.354022	0.415914	1
UK Biobank (discovery)	Beans (T3 v. T1)	Remnant Cholesterol (Non-HDL, Non-LDL -Cholesterol)	Cholesterol	NA	-0.0145988	0.014725	0.321483	0.392826	1
UK Biobank (discovery)	Beans (T3 v. T1)	VLDL Cholesterol	Cholesterol	NA	0.0189831	0.0148362	0.200725	0.269944	1
UK Biobank (discovery)	Beans (T3 v. T1)	Clinical LDL Cholesterol	Cholesterol	NA	-0.0177991	0.0147705	0.228194	0.301863	1
UK Biobank (discovery)	Beans (T3 v. T1)	LDL Cholesterol	Cholesterol	NA	-0.0121787	0.0148481	0.412098	0.474195	1
UK Biobank (discovery)	Beans (T3 v. T1)	HDL Cholesterol	Cholesterol	NA	-0.0566012	0.0129521	1.24562e-05	9.51204e-05	0.00209265
UK Biobank (discovery)	Beans (T3 v. T1)	Total Triglycerides	Triglycerides	NA	0.0147902	0.0143009	0.301041	0.377425	1
UK Biobank (discovery)	Beans (T3 v. T1)	Triglycerides in VLDL	Triglycerides	NA	0.0273872	0.0141935	0.053668	0.10018	1
UK Biobank (discovery)	Beans (T3 v. T1)	Triglycerides in LDL	Triglycerides	NA	-0.00802661	0.0147289	0.585788	0.64745	1
UK Biobank (discovery)	Beans (T3 v. T1)	Triglycerides in HDL	Triglycerides	NA	-0.0450065	0.0148582	0.00245487	0.00877486	0.412418
UK Biobank (discovery)	Beans (T3 v. T1)	Total Phospholipids in Lipoprotein Particles	Phospholipids	NA	-0.0486188	0.0142179	0.00062794	0.00293039	0.105494
UK Biobank (discovery)	Beans (T3 v. T1)	Phospholipids in VLDL	Phospholipids	NA	0.0275595	0.0146382	0.0597475	0.110303	1
UK Biobank (discovery)	Beans (T3 v. T1)	Phospholipids in LDL	Phospholipids	NA	-0.0114278	0.0148789	0.442459	0.502251	1
UK Biobank (discovery)	Beans (T3 v. T1)	Phospholipids in HDL	Phospholipids	NA	-0.0721791	0.0134302	7.73153e-08	1.62362e-06	1.2989e-05
UK Biobank (discovery)	Beans (T3 v. T1)	Total Esterified Cholesterol	Cholesteryl esters	NA	-0.0368904	0.0142526	0.0096482	0.0262015	1
UK Biobank (discovery)	Beans (T3 v. T1)	Cholesteryl Esters in VLDL	Cholesteryl esters	NA	0.0145311	0.0148639	0.328273	0.396762	1
UK Biobank (discovery)	Beans (T3 v. T1)	Cholesteryl Esters in LDL	Cholesteryl esters	NA	-0.00819684	0.0148866	0.581898	0.64741	1
UK Biobank (discovery)	Beans (T3 v. T1)	Cholesteryl Esters in HDL	Cholesteryl esters	NA	-0.0538209	0.0129991	3.47548e-05	0.000233552	0.00583881
UK Biobank (discovery)	Beans (T3 v. T1)	Total Free Cholesterol	Free cholesterol	NA	-0.0235932	0.0144892	0.103463	0.160943	1
UK Biobank (discovery)	Beans (T3 v. T1)	Free Cholesterol in VLDL	Free cholesterol	NA	0.0242291	0.0147206	0.0997863	0.158152	1
UK Biobank (discovery)	Beans (T3 v. T1)	Free Cholesterol in LDL	Free cholesterol	NA	-0.0221633	0.0147096	0.131891	0.196085	1
UK Biobank (discovery)	Beans (T3 v. T1)	Free Cholesterol in HDL	Free cholesterol	NA	-0.064713	0.0129506	5.85181e-07	6.55403e-06	9.83104e-05
UK Biobank (discovery)	Beans (T3 v. T1)	Total Lipids in Lipoprotein Particles	Total lipids	NA	-0.0273295	0.0147181	0.0633389	0.114419	1
UK Biobank (discovery)	Beans (T3 v. T1)	Total Lipids in VLDL	Total lipids	NA	0.0261295	0.0145012	0.0715713	0.12525	1
UK Biobank (discovery)	Beans (T3 v. T1)	Total Lipids in LDL	Total lipids	NA	-0.0120261	0.0148763	0.418862	0.4787	1
UK Biobank (discovery)	Beans (T3 v. T1)	Total Lipids in HDL	Total lipids	NA	-0.0665194	0.0132453	5.13399e-07	6.55403e-06	8.6251e-05
UK Biobank (discovery)	Beans (T3 v. T1)	Total Concentration of Lipoprotein Particles	Lipoprotein particle concentrations	NA	-0.0626661	0.0140578	8.30726e-06	7.19247e-05	0.00139562
UK Biobank (discovery)	Beans (T3 v. T1)	Concentration of VLDL Particles	Lipoprotein particle concentrations	NA	0.0158892	0.0148146	0.283488	0.366354	1
UK Biobank (discovery)	Beans (T3 v. T1)	Concentration of LDL Particles	Lipoprotein particle concentrations	NA	0.0158393	0.0149002	0.287778	0.369059	1
UK Biobank (discovery)	Beans (T3 v. T1)	Concentration of HDL Particles	Lipoprotein particle concentrations	NA	-0.0658331	0.0140443	2.77491e-06	2.74227e-05	0.000466185
UK Biobank (discovery)	Beans (T3 v. T1)	Average Diameter for VLDL Particles	Lipoprotein particle sizes	NA	0.0535151	0.0136681	9.044e-05	0.000562738	0.0151939
UK Biobank (discovery)	Beans (T3 v. T1)	Average Diameter for LDL Particles	Lipoprotein particle sizes	NA	0.0367034	0.0145831	0.011845	0.0306148	1
UK Biobank (discovery)	Beans (T3 v. T1)	Average Diameter for HDL Particles	Lipoprotein particle sizes	NA	-0.033668	0.0127038	0.00804702	0.0233086	1
UK Biobank (discovery)	Beans (T3 v. T1)	Phosphoglycerides	Other lipids	NA	-0.0438913	0.0142334	0.00204608	0.00781232	0.343742
UK Biobank (discovery)	Beans (T3 v. T1)	Total Cholines	Other lipids	NA	-0.0383267	0.0140789	0.0064864	0.019813	1
UK Biobank (discovery)	Beans (T3 v. T1)	Phosphatidylcholines	Other lipids	NA	-0.0471136	0.0140786	0.00081927	0.00362204	0.137637
UK Biobank (discovery)	Beans (T3 v. T1)	Sphingomyelins	Other lipids	NA	-0.0698762	0.0139095	5.09412e-07	6.55403e-06	8.55812e-05
UK Biobank (discovery)	Beans (T3 v. T1)	Apolipoprotein B	Apolipoproteins	NA	0.00787063	0.0148664	0.596513	0.650742	1
UK Biobank (discovery)	Beans (T3 v. T1)	Apolipoprotein A1	Apolipoproteins	NA	-0.0712144	0.0136046	1.66254e-07	2.53916e-06	2.79307e-05
UK Biobank (discovery)	Beans (T3 v. T1)	Total Fatty Acids	Fatty acids	NA	0.00641671	0.01484	0.665458	0.703125	1
UK Biobank (discovery)	Beans (T3 v. T1)	Degree of Unsaturation	Fatty acids	NA	0.0995797	0.0139711	1.04035e-12	5.82594e-11	1.74778e-10
UK Biobank (discovery)	Beans (T3 v. T1)	Omega-3 Fatty Acids	Fatty acids	NA	0.0146295	0.0147313	0.320672	0.392826	1
UK Biobank (discovery)	Beans (T3 v. T1)	Omega-6 Fatty Acids	Fatty acids	NA	0.0830147	0.0147422	1.80357e-08	6.88747e-07	3.03e-06
UK Biobank (discovery)	Beans (T3 v. T1)	Polyunsaturated Fatty Acids	Fatty acids	NA	0.0768508	0.0146743	1.64005e-07	2.53916e-06	2.75528e-05
UK Biobank (discovery)	Beans (T3 v. T1)	Monounsaturated Fatty Acids	Fatty acids	NA	0.0138904	0.0146168	0.341963	0.40933	1
UK Biobank (discovery)	Beans (T3 v. T1)	Saturated Fatty Acids	Fatty acids	NA	-0.0656569	0.0147502	8.56246e-06	7.19247e-05	0.00143849
UK Biobank (discovery)	Beans (T3 v. T1)	Linoleic Acid	Fatty acids	NA	0.116582	0.014851	4.26914e-15	7.17215e-13	7.17215e-13
UK Biobank (discovery)	Beans (T3 v. T1)	Docosahexaenoic Acid	Fatty acids	NA	0.00621971	0.0143729	0.665207	0.703125	1
UK Biobank (discovery)	Beans (T3 v. T1)	Alanine	Amino acids	NA	0.0468239	0.015141	0.0019861	0.00775965	0.333665
UK Biobank (discovery)	Beans (T3 v. T1)	Glutamine	Amino acids	NA	0.0655927	0.0151713	1.53999e-05	0.000112486	0.00258718
UK Biobank (discovery)	Beans (T3 v. T1)	Glycine	Amino acids	NA	0.103621	0.0143528	5.31715e-13	4.46641e-11	8.93281e-11
UK Biobank (discovery)	Beans (T3 v. T1)	Histidine	Amino acids	NA	0.0446776	0.0153063	0.00351477	0.0118243	0.590482
UK Biobank (discovery)	Beans (T3 v. T1)	Total Concentration of Branched-Chain Amino Acids (Leucine + Isoleucine + Valine)	Amino acids	Branched-chain amino acids	-0.0377074	0.0144044	0.00885425	0.0247919	1
UK Biobank (discovery)	Beans (T3 v. T1)	Isoleucine	Amino acids	Branched-chain amino acids	-0.00287172	0.0147372	0.845502	0.866124	1
UK Biobank (discovery)	Beans (T3 v. T1)	Leucine	Amino acids	Branched-chain amino acids	-0.0490572	0.014379	0.000646208	0.00293413	0.108563
UK Biobank (discovery)	Beans (T3 v. T1)	Valine	Amino acids	Branched-chain amino acids	-0.0388582	0.0144389	0.00712222	0.0213667	1
UK Biobank (discovery)	Beans (T3 v. T1)	Phenylalanine	Amino acids	Aromatic amino acids	0.0261072	0.0152618	0.0871593	0.144978	1
UK Biobank (discovery)	Beans (T3 v. T1)	Tyrosine	Amino acids	Aromatic amino acids	-0.0228082	0.0150342	0.129253	0.193879	1
UK Biobank (discovery)	Beans (T3 v. T1)	Glucose	Glycolysis related metabolites	NA	0.0122157	0.0146899	0.405655	0.470001	1
UK Biobank (discovery)	Beans (T3 v. T1)	Lactate	Glycolysis related metabolites	NA	-0.00365771	0.0153102	0.811179	0.836062	1
UK Biobank (discovery)	Beans (T3 v. T1)	Pyruvate	Glycolysis related metabolites	NA	-0.000380451	0.015327	0.980197	0.980197	1
UK Biobank (discovery)	Beans (T3 v. T1)	Citrate	Glycolysis related metabolites	NA	0.0191239	0.0149937	0.202152	0.269944	1
UK Biobank (discovery)	Beans (T3 v. T1)	3-Hydroxybutyrate	Ketone bodies	NA	0.0195136	0.0152247	0.199953	0.269944	1
UK Biobank (discovery)	Beans (T3 v. T1)	Acetate	Ketone bodies	NA	0.0549389	0.0153029	0.000330975	0.00191016	0.0556037
UK Biobank (discovery)	Beans (T3 v. T1)	Acetoacetate	Ketone bodies	NA	0.0217796	0.0152022	0.151964	0.220086	1
UK Biobank (discovery)	Beans (T3 v. T1)	Acetone	Ketone bodies	NA	-0.0141625	0.0152666	0.353579	0.415914	1
UK Biobank (discovery)	Beans (T3 v. T1)	Creatinine	Fluid balance	NA	-0.0420619	0.0130536	0.00127299	0.00548364	0.213862
UK Biobank (discovery)	Beans (T3 v. T1)	Albumin	Fluid balance	NA	0.0103756	0.0150953	0.491874	0.550899	1
UK Biobank (discovery)	Beans (T3 v. T1)	Glycoprotein Acetyls	Inflammation	NA	0.041518	0.0142257	0.00351915	0.0118243	0.591216
UK Biobank (discovery)	Beans (T3 v. T1)	Concentration of Chylomicrons and Extremely Large VLDL Particles	Lipoprotein subclasses	Chylomicrons and extremely large VLDL (particle diameters from 75 nm upwards)	0.0366686	0.0141711	0.0096696	0.0262015	1
UK Biobank (discovery)	Beans (T3 v. T1)	Total Lipids in Chylomicrons and Extremely Large VLDL	Lipoprotein subclasses	Chylomicrons and extremely large VLDL (particle diameters from 75 nm upwards)	0.0386944	0.014194	0.00641164	0.019813	1
UK Biobank (discovery)	Beans (T3 v. T1)	Phospholipids in Chylomicrons and Extremely Large VLDL	Lipoprotein subclasses	Chylomicrons and extremely large VLDL (particle diameters from 75 nm upwards)	0.0431828	0.014088	0.00217659	0.00812595	0.365668
UK Biobank (discovery)	Beans (T3 v. T1)	Cholesterol in Chylomicrons and Extremely Large VLDL	Lipoprotein subclasses	Chylomicrons and extremely large VLDL (particle diameters from 75 nm upwards)	0.0361226	0.014198	0.0109571	0.0292188	1
UK Biobank (discovery)	Beans (T3 v. T1)	Cholesteryl Esters in Chylomicrons and Extremely Large VLDL	Lipoprotein subclasses	Chylomicrons and extremely large VLDL (particle diameters from 75 nm upwards)	0.0312428	0.01422	0.0280197	0.0603501	1
UK Biobank (discovery)	Beans (T3 v. T1)	Free Cholesterol in Chylomicrons and Extremely Large VLDL	Lipoprotein subclasses	Chylomicrons and extremely large VLDL (particle diameters from 75 nm upwards)	0.0443005	0.0142365	0.00186115	0.00744459	0.312673
UK Biobank (discovery)	Beans (T3 v. T1)	Triglycerides in Chylomicrons and Extremely Large VLDL	Lipoprotein subclasses	Chylomicrons and extremely large VLDL (particle diameters from 75 nm upwards)	0.0349696	0.0142833	0.0143585	0.0349597	1
UK Biobank (discovery)	Beans (T3 v. T1)	Concentration of Very Large VLDL Particles	Lipoprotein subclasses	Very large VLDL (average diameter 64 nm)	0.0258393	0.0140109	0.0651586	0.116454	1
UK Biobank (discovery)	Beans (T3 v. T1)	Total Lipids in Very Large VLDL	Lipoprotein subclasses	Very large VLDL (average diameter 64 nm)	0.0263184	0.0140345	0.0607639	0.11096	1
UK Biobank (discovery)	Beans (T3 v. T1)	Phospholipids in Very Large VLDL	Lipoprotein subclasses	Very large VLDL (average diameter 64 nm)	0.0302688	0.0140996	0.0318162	0.0659892	1
UK Biobank (discovery)	Beans (T3 v. T1)	Cholesterol in Very Large VLDL	Lipoprotein subclasses	Very large VLDL (average diameter 64 nm)	0.0357828	0.0143241	0.0124907	0.03132	1
UK Biobank (discovery)	Beans (T3 v. T1)	Cholesteryl Esters in Very Large VLDL	Lipoprotein subclasses	Very large VLDL (average diameter 64 nm)	0.0366961	0.0144567	0.0111418	0.0292472	1
UK Biobank (discovery)	Beans (T3 v. T1)	Free Cholesterol in Very Large VLDL	Lipoprotein subclasses	Very large VLDL (average diameter 64 nm)	0.0339669	0.014207	0.0168138	0.0397848	1
UK Biobank (discovery)	Beans (T3 v. T1)	Triglycerides in Very Large VLDL	Lipoprotein subclasses	Very large VLDL (average diameter 64 nm)	0.0213209	0.0139378	0.126094	0.190846	1
UK Biobank (discovery)	Beans (T3 v. T1)	Concentration of Large VLDL Particles	Lipoprotein subclasses	Large VLDL (average diameter 53.6 nm)	0.0294162	0.0141817	0.0380637	0.0770447	1
UK Biobank (discovery)	Beans (T3 v. T1)	Total Lipids in Large VLDL	Lipoprotein subclasses	Large VLDL (average diameter 53.6 nm)	0.0285668	0.0142101	0.0444054	0.087766	1
UK Biobank (discovery)	Beans (T3 v. T1)	Phospholipids in Large VLDL	Lipoprotein subclasses	Large VLDL (average diameter 53.6 nm)	0.0320192	0.0141205	0.0233608	0.0530354	1
UK Biobank (discovery)	Beans (T3 v. T1)	Cholesterol in Large VLDL	Lipoprotein subclasses	Large VLDL (average diameter 53.6 nm)	0.0336139	0.0144039	0.0196187	0.045777	1
UK Biobank (discovery)	Beans (T3 v. T1)	Cholesteryl Esters in Large VLDL	Lipoprotein subclasses	Large VLDL (average diameter 53.6 nm)	0.0351945	0.0146254	0.0161158	0.0386779	1
UK Biobank (discovery)	Beans (T3 v. T1)	Free Cholesterol in Large VLDL	Lipoprotein subclasses	Large VLDL (average diameter 53.6 nm)	0.0314212	0.0141589	0.0264799	0.0592442	1
UK Biobank (discovery)	Beans (T3 v. T1)	Triglycerides in Large VLDL	Lipoprotein subclasses	Large VLDL (average diameter 53.6 nm)	0.0243394	0.0142073	0.0866903	0.144978	1
UK Biobank (discovery)	Beans (T3 v. T1)	Concentration of Medium VLDL Particles	Lipoprotein subclasses	Medium VLDL (average diameter 44.5 nm)	0.0273126	0.0148553	0.0659846	0.116689	1
UK Biobank (discovery)	Beans (T3 v. T1)	Total Lipids in Medium VLDL	Lipoprotein subclasses	Medium VLDL (average diameter 44.5 nm)	0.0293313	0.0148045	0.0475704	0.0918602	1
UK Biobank (discovery)	Beans (T3 v. T1)	Phospholipids in Medium VLDL	Lipoprotein subclasses	Medium VLDL (average diameter 44.5 nm)	0.0254649	0.014879	0.0870033	0.144978	1
UK Biobank (discovery)	Beans (T3 v. T1)	Cholesterol in Medium VLDL	Lipoprotein subclasses	Medium VLDL (average diameter 44.5 nm)	0.0188533	0.0147915	0.202458	0.269944	1
UK Biobank (discovery)	Beans (T3 v. T1)	Cholesteryl Esters in Medium VLDL	Lipoprotein subclasses	Medium VLDL (average diameter 44.5 nm)	0.0166853	0.0146299	0.254089	0.333492	1
UK Biobank (discovery)	Beans (T3 v. T1)	Free Cholesterol in Medium VLDL	Lipoprotein subclasses	Medium VLDL (average diameter 44.5 nm)	0.0197298	0.0148904	0.185178	0.257107	1
UK Biobank (discovery)	Beans (T3 v. T1)	Triglycerides in Medium VLDL	Lipoprotein subclasses	Medium VLDL (average diameter 44.5 nm)	0.0303473	0.0144377	0.0355639	0.0728626	1
UK Biobank (discovery)	Beans (T3 v. T1)	Concentration of Small VLDL Particles	Lipoprotein subclasses	Small VLDL (average diameter 36.8 nm)	0.0365622	0.0147151	0.0129719	0.0320481	1
UK Biobank (discovery)	Beans (T3 v. T1)	Total Lipids in Small VLDL	Lipoprotein subclasses	Small VLDL (average diameter 36.8 nm)	0.0326496	0.0147436	0.0268009	0.0592442	1
UK Biobank (discovery)	Beans (T3 v. T1)	Phospholipids in Small VLDL	Lipoprotein subclasses	Small VLDL (average diameter 36.8 nm)	0.0292224	0.0148878	0.0496718	0.0937624	1
UK Biobank (discovery)	Beans (T3 v. T1)	Cholesterol in Small VLDL	Lipoprotein subclasses	Small VLDL (average diameter 36.8 nm)	0.0209937	0.0148905	0.158586	0.225784	1
UK Biobank (discovery)	Beans (T3 v. T1)	Cholesteryl Esters in Small VLDL	Lipoprotein subclasses	Small VLDL (average diameter 36.8 nm)	0.021348	0.0148557	0.150721	0.220086	1
UK Biobank (discovery)	Beans (T3 v. T1)	Free Cholesterol in Small VLDL	Lipoprotein subclasses	Small VLDL (average diameter 36.8 nm)	0.0197743	0.0149139	0.184884	0.257107	1
UK Biobank (discovery)	Beans (T3 v. T1)	Triglycerides in Small VLDL	Lipoprotein subclasses	Small VLDL (average diameter 36.8 nm)	0.0381151	0.0144683	0.00843238	0.0240108	1
UK Biobank (discovery)	Beans (T3 v. T1)	Concentration of Very Small VLDL Particles	Lipoprotein subclasses	Very small VLDL (average diameter 31.3 nm)	-0.0261462	0.0148029	0.0773555	0.132609	1
UK Biobank (discovery)	Beans (T3 v. T1)	Total Lipids in Very Small VLDL	Lipoprotein subclasses	Very small VLDL (average diameter 31.3 nm)	-0.0247609	0.0147831	0.0939527	0.153243	1
UK Biobank (discovery)	Beans (T3 v. T1)	Phospholipids in Very Small VLDL	Lipoprotein subclasses	Very small VLDL (average diameter 31.3 nm)	-0.0151535	0.0148601	0.307854	0.383107	1
UK Biobank (discovery)	Beans (T3 v. T1)	Cholesterol in Very Small VLDL	Lipoprotein subclasses	Very small VLDL (average diameter 31.3 nm)	-0.0393408	0.0144443	0.00646011	0.019813	1
UK Biobank (discovery)	Beans (T3 v. T1)	Cholesteryl Esters in Very Small VLDL	Lipoprotein subclasses	Very small VLDL (average diameter 31.3 nm)	-0.0428434	0.0142966	0.00273054	0.0095569	0.458731
UK Biobank (discovery)	Beans (T3 v. T1)	Free Cholesterol in Very Small VLDL	Lipoprotein subclasses	Very small VLDL (average diameter 31.3 nm)	-0.0302124	0.0147377	0.040371	0.0807419	1
UK Biobank (discovery)	Beans (T3 v. T1)	Triglycerides in Very Small VLDL	Lipoprotein subclasses	Very small VLDL (average diameter 31.3 nm)	0.0078627	0.0147115	0.593026	0.650742	1
UK Biobank (discovery)	Beans (T3 v. T1)	Concentration of IDL Particles	Lipoprotein subclasses	IDL (average diameter 28.6 nm)	-0.0288731	0.0146299	0.0484394	0.0924753	1
UK Biobank (discovery)	Beans (T3 v. T1)	Total Lipids in IDL	Lipoprotein subclasses	IDL (average diameter 28.6 nm)	-0.0453011	0.0142716	0.00150374	0.00616166	0.252628
UK Biobank (discovery)	Beans (T3 v. T1)	Phospholipids in IDL	Lipoprotein subclasses	IDL (average diameter 28.6 nm)	-0.0315082	0.0142668	0.027216	0.0593803	1
UK Biobank (discovery)	Beans (T3 v. T1)	Cholesterol in IDL	Lipoprotein subclasses	IDL (average diameter 28.6 nm)	-0.0497372	0.0142012	0.000461745	0.00242416	0.0775732
UK Biobank (discovery)	Beans (T3 v. T1)	Cholesteryl Esters in IDL	Lipoprotein subclasses	IDL (average diameter 28.6 nm)	-0.0495007	0.014207	0.000494084	0.00251533	0.083006
UK Biobank (discovery)	Beans (T3 v. T1)	Free Cholesterol in IDL	Lipoprotein subclasses	IDL (average diameter 28.6 nm)	-0.0491996	0.0142351	0.000548447	0.00263255	0.0921391
UK Biobank (discovery)	Beans (T3 v. T1)	Triglycerides in IDL	Lipoprotein subclasses	IDL (average diameter 28.6 nm)	-0.0155122	0.0148128	0.295009	0.375465	1
UK Biobank (discovery)	Beans (T3 v. T1)	Concentration of Large LDL Particles	Lipoprotein subclasses	Large LDL (average diameter 25.5 nm)	0.0243385	0.0148776	0.101866	0.159939	1
UK Biobank (discovery)	Beans (T3 v. T1)	Total Lipids in Large LDL	Lipoprotein subclasses	Large LDL (average diameter 25.5 nm)	-0.0209645	0.0147555	0.155384	0.223115	1
UK Biobank (discovery)	Beans (T3 v. T1)	Phospholipids in Large LDL	Lipoprotein subclasses	Large LDL (average diameter 25.5 nm)	-0.0249578	0.0147442	0.0905168	0.149087	1
UK Biobank (discovery)	Beans (T3 v. T1)	Cholesterol in Large LDL	Lipoprotein subclasses	Large LDL (average diameter 25.5 nm)	-0.0189779	0.014721	0.197347	0.269944	1
UK Biobank (discovery)	Beans (T3 v. T1)	Cholesteryl Esters in Large LDL	Lipoprotein subclasses	Large LDL (average diameter 25.5 nm)	-0.0140046	0.0147854	0.343545	0.40933	1
UK Biobank (discovery)	Beans (T3 v. T1)	Free Cholesterol in Large LDL	Lipoprotein subclasses	Large LDL (average diameter 25.5 nm)	-0.0315067	0.0145366	0.0302111	0.0642463	1
UK Biobank (discovery)	Beans (T3 v. T1)	Triglycerides in Large LDL	Lipoprotein subclasses	Large LDL (average diameter 25.5 nm)	-0.0215138	0.0147828	0.145588	0.21455	1
UK Biobank (discovery)	Beans (T3 v. T1)	Concentration of Medium LDL Particles	Lipoprotein subclasses	Medium LDL (average diameter 23 nm)	-0.00733195	0.0149077	0.622848	0.674714	1
UK Biobank (discovery)	Beans (T3 v. T1)	Total Lipids in Medium LDL	Lipoprotein subclasses	Medium LDL (average diameter 23 nm)	-0.00130526	0.0149403	0.930382	0.935953	1
UK Biobank (discovery)	Beans (T3 v. T1)	Phospholipids in Medium LDL	Lipoprotein subclasses	Medium LDL (average diameter 23 nm)	0.00429635	0.014974	0.774175	0.807835	1
UK Biobank (discovery)	Beans (T3 v. T1)	Cholesterol in Medium LDL	Lipoprotein subclasses	Medium LDL (average diameter 23 nm)	-0.00385152	0.0149318	0.796454	0.825953	1
UK Biobank (discovery)	Beans (T3 v. T1)	Cholesteryl Esters in Medium LDL	Lipoprotein subclasses	Medium LDL (average diameter 23 nm)	-0.00262282	0.014897	0.860245	0.875886	1
UK Biobank (discovery)	Beans (T3 v. T1)	Free Cholesterol in Medium LDL	Lipoprotein subclasses	Medium LDL (average diameter 23 nm)	-0.00726629	0.0149317	0.62652	0.674714	1
UK Biobank (discovery)	Beans (T3 v. T1)	Triglycerides in Medium LDL	Lipoprotein subclasses	Medium LDL (average diameter 23 nm)	0.00701861	0.0146596	0.632103	0.676391	1
UK Biobank (discovery)	Beans (T3 v. T1)	Concentration of Small LDL Particles	Lipoprotein subclasses	Small LDL (average diameter 18.7 nm)	0.0199567	0.0149415	0.181672	0.256478	1
UK Biobank (discovery)	Beans (T3 v. T1)	Total Lipids in Small LDL	Lipoprotein subclasses	Small LDL (average diameter 18.7 nm)	0.0155405	0.0149619	0.298964	0.377425	1
UK Biobank (discovery)	Beans (T3 v. T1)	Phospholipids in Small LDL	Lipoprotein subclasses	Small LDL (average diameter 18.7 nm)	0.0148574	0.015023	0.322678	0.392826	1
UK Biobank (discovery)	Beans (T3 v. T1)	Cholesterol in Small LDL	Lipoprotein subclasses	Small LDL (average diameter 18.7 nm)	0.0126268	0.0149413	0.398063	0.464407	1
UK Biobank (discovery)	Beans (T3 v. T1)	Cholesteryl Esters in Small LDL	Lipoprotein subclasses	Small LDL (average diameter 18.7 nm)	0.0164757	0.0149102	0.269168	0.350544	1
UK Biobank (discovery)	Beans (T3 v. T1)	Free Cholesterol in Small LDL	Lipoprotein subclasses	Small LDL (average diameter 18.7 nm)	0.00150936	0.0149772	0.919728	0.930809	1
UK Biobank (discovery)	Beans (T3 v. T1)	Triglycerides in Small LDL	Lipoprotein subclasses	Small LDL (average diameter 18.7 nm)	0.0313341	0.0145379	0.031142	0.0653982	1
UK Biobank (discovery)	Beans (T3 v. T1)	Concentration of Very Large HDL Particles	Lipoprotein subclasses	Very large HDL (average diameter 14.3 nm)	-0.0228939	0.0128481	0.0747752	0.129507	1
UK Biobank (discovery)	Beans (T3 v. T1)	Total Lipids in Very Large HDL	Lipoprotein subclasses	Very large HDL (average diameter 14.3 nm)	-0.0207737	0.0128104	0.104893	0.16167	1
UK Biobank (discovery)	Beans (T3 v. T1)	Phospholipids in Very Large HDL	Lipoprotein subclasses	Very large HDL (average diameter 14.3 nm)	-0.0213512	0.0128654	0.0970065	0.15521	1
UK Biobank (discovery)	Beans (T3 v. T1)	Cholesterol in Very Large HDL	Lipoprotein subclasses	Very large HDL (average diameter 14.3 nm)	-0.0212022	0.0127517	0.0963828	0.15521	1
UK Biobank (discovery)	Beans (T3 v. T1)	Cholesteryl Esters in Very Large HDL	Lipoprotein subclasses	Very large HDL (average diameter 14.3 nm)	-0.0201153	0.0126094	0.110661	0.169009	1
UK Biobank (discovery)	Beans (T3 v. T1)	Free Cholesterol in Very Large HDL	Lipoprotein subclasses	Very large HDL (average diameter 14.3 nm)	-0.0267444	0.0134823	0.0472997	0.0918602	1
UK Biobank (discovery)	Beans (T3 v. T1)	Triglycerides in Very Large HDL	Lipoprotein subclasses	Very large HDL (average diameter 14.3 nm)	-0.0105997	0.0150845	0.482256	0.543751	1
UK Biobank (discovery)	Beans (T3 v. T1)	Concentration of Large HDL Particles	Lipoprotein subclasses	Large HDL (average diameter 12.1 nm)	-0.0396134	0.0124549	0.00147116	0.00616166	0.247155
UK Biobank (discovery)	Beans (T3 v. T1)	Total Lipids in Large HDL	Lipoprotein subclasses	Large HDL (average diameter 12.1 nm)	-0.0446444	0.0125523	0.000376049	0.00203794	0.0631763
UK Biobank (discovery)	Beans (T3 v. T1)	Phospholipids in Large HDL	Lipoprotein subclasses	Large HDL (average diameter 12.1 nm)	-0.0518437	0.0127	4.47066e-05	0.000288873	0.00751071
UK Biobank (discovery)	Beans (T3 v. T1)	Cholesterol in Large HDL	Lipoprotein subclasses	Large HDL (average diameter 12.1 nm)	-0.0355109	0.0124528	0.0043519	0.01406	0.73112
UK Biobank (discovery)	Beans (T3 v. T1)	Cholesteryl Esters in Large HDL	Lipoprotein subclasses	Large HDL (average diameter 12.1 nm)	-0.033123	0.012454	0.00782613	0.0230665	1
UK Biobank (discovery)	Beans (T3 v. T1)	Free Cholesterol in Large HDL	Lipoprotein subclasses	Large HDL (average diameter 12.1 nm)	-0.0433543	0.0125238	0.000537296	0.00263255	0.0902657
UK Biobank (discovery)	Beans (T3 v. T1)	Triglycerides in Large HDL	Lipoprotein subclasses	Large HDL (average diameter 12.1 nm)	-0.067327	0.0147495	5.01834e-06	4.68378e-05	0.00084308
UK Biobank (discovery)	Beans (T3 v. T1)	Concentration of Medium HDL Particles	Lipoprotein subclasses	Medium HDL (average diameter 10.9 nm)	-0.0730213	0.0137297	1.05233e-07	1.96436e-06	1.76792e-05
UK Biobank (discovery)	Beans (T3 v. T1)	Total Lipids in Medium HDL	Lipoprotein subclasses	Medium HDL (average diameter 10.9 nm)	-0.0758012	0.0139034	5.01302e-08	1.20312e-06	8.42187e-06
UK Biobank (discovery)	Beans (T3 v. T1)	Phospholipids in Medium HDL	Lipoprotein subclasses	Medium HDL (average diameter 10.9 nm)	-0.0788685	0.0140611	2.04984e-08	6.88747e-07	3.44374e-06
UK Biobank (discovery)	Beans (T3 v. T1)	Cholesterol in Medium HDL	Lipoprotein subclasses	Medium HDL (average diameter 10.9 nm)	-0.0683268	0.0136396	5.48377e-07	6.55403e-06	9.21273e-05
UK Biobank (discovery)	Beans (T3 v. T1)	Cholesteryl Esters in Medium HDL	Lipoprotein subclasses	Medium HDL (average diameter 10.9 nm)	-0.0665226	0.0136885	1.18009e-06	1.23909e-05	0.000198255
UK Biobank (discovery)	Beans (T3 v. T1)	Free Cholesterol in Medium HDL	Lipoprotein subclasses	Medium HDL (average diameter 10.9 nm)	-0.0742096	0.0135147	4.02249e-08	1.1263e-06	6.75779e-06
UK Biobank (discovery)	Beans (T3 v. T1)	Triglycerides in Medium HDL	Lipoprotein subclasses	Medium HDL (average diameter 10.9 nm)	-0.0531275	0.0148308	0.0003411	0.00191016	0.0573047
UK Biobank (discovery)	Beans (T3 v. T1)	Concentration of Small HDL Particles	Lipoprotein subclasses	Small HDL (average diameter 8.7 nm)	-0.043188	0.0150704	0.00416259	0.0137121	0.699315
UK Biobank (discovery)	Beans (T3 v. T1)	Total Lipids in Small HDL	Lipoprotein subclasses	Small HDL (average diameter 8.7 nm)	-0.0568792	0.014965	0.00014445	0.000866703	0.0242677
UK Biobank (discovery)	Beans (T3 v. T1)	Phospholipids in Small HDL	Lipoprotein subclasses	Small HDL (average diameter 8.7 nm)	-0.0660211	0.014898	9.3831e-06	7.50648e-05	0.00157636
UK Biobank (discovery)	Beans (T3 v. T1)	Cholesterol in Small HDL	Lipoprotein subclasses	Small HDL (average diameter 8.7 nm)	-0.0460151	0.0150844	0.00228613	0.00834935	0.38407
UK Biobank (discovery)	Beans (T3 v. T1)	Cholesteryl Esters in Small HDL	Lipoprotein subclasses	Small HDL (average diameter 8.7 nm)	-0.0380388	0.0151571	0.0120896	0.0307736	1
UK Biobank (discovery)	Beans (T3 v. T1)	Free Cholesterol in Small HDL	Lipoprotein subclasses	Small HDL (average diameter 8.7 nm)	-0.0633307	0.0148151	1.91831e-05	0.000134282	0.00322277
UK Biobank (discovery)	Beans (T3 v. T1)	Triglycerides in Small HDL	Lipoprotein subclasses	Small HDL (average diameter 8.7 nm)	-0.00480236	0.014103	0.733466	0.770139	1
UK Biobank (discovery)	Red and processed meats (T3 v. T1)	Total Cholesterol	Cholesterol	NA	0.060682	0.0129904	3.00364e-06	6.91249e-06	0.000504612
UK Biobank (discovery)	Red and processed meats (T3 v. T1)	Total Cholesterol Minus HDL-C	Cholesterol	NA	0.0528355	0.0133999	8.0624e-05	0.000139638	0.0135448
UK Biobank (discovery)	Red and processed meats (T3 v. T1)	Remnant Cholesterol (Non-HDL, Non-LDL -Cholesterol)	Cholesterol	NA	0.0588106	0.0133588	1.07375e-05	2.13508e-05	0.0018039
UK Biobank (discovery)	Red and processed meats (T3 v. T1)	VLDL Cholesterol	Cholesterol	NA	0.0562663	0.0134602	2.91926e-05	5.3894e-05	0.00490435
UK Biobank (discovery)	Red and processed meats (T3 v. T1)	Clinical LDL Cholesterol	Cholesterol	NA	0.0405282	0.0134021	0.00249608	0.0032257	0.419341
UK Biobank (discovery)	Red and processed meats (T3 v. T1)	LDL Cholesterol	Cholesterol	NA	0.0451749	0.013472	0.000799483	0.00112868	0.134313
UK Biobank (discovery)	Red and processed meats (T3 v. T1)	HDL Cholesterol	Cholesterol	NA	0.0448417	0.0117541	0.000136414	0.0002225	0.0229175
UK Biobank (discovery)	Red and processed meats (T3 v. T1)	Total Triglycerides	Triglycerides	NA	0.0829962	0.0129703	1.58328e-10	7.80085e-10	2.65991e-08
UK Biobank (discovery)	Red and processed meats (T3 v. T1)	Triglycerides in VLDL	Triglycerides	NA	0.071748	0.0128751	2.52671e-08	9.64743e-08	4.24487e-06
UK Biobank (discovery)	Red and processed meats (T3 v. T1)	Triglycerides in LDL	Triglycerides	NA	0.0775654	0.0133597	6.45374e-09	2.64446e-08	1.08423e-06
UK Biobank (discovery)	Red and processed meats (T3 v. T1)	Triglycerides in HDL	Triglycerides	NA	0.124027	0.0134693	3.48912e-20	5.86172e-19	5.86172e-18
UK Biobank (discovery)	Red and processed meats (T3 v. T1)	Total Phospholipids in Lipoprotein Particles	Phospholipids	NA	0.1023	0.0128931	2.17343e-15	1.82568e-14	3.65135e-13
UK Biobank (discovery)	Red and processed meats (T3 v. T1)	Phospholipids in VLDL	Phospholipids	NA	0.0648573	0.0132798	1.04435e-06	2.61868e-06	0.000175451
UK Biobank (discovery)	Red and processed meats (T3 v. T1)	Phospholipids in LDL	Phospholipids	NA	0.0434283	0.0135001	0.001297	0.00174317	0.217896
UK Biobank (discovery)	Red and processed meats (T3 v. T1)	Phospholipids in HDL	Phospholipids	NA	0.0899484	0.012183	1.5792e-13	9.8261e-13	2.65305e-11
UK Biobank (discovery)	Red and processed meats (T3 v. T1)	Total Esterified Cholesterol	Cholesteryl esters	NA	0.0606231	0.0129308	2.7652e-06	6.45213e-06	0.000464554
UK Biobank (discovery)	Red and processed meats (T3 v. T1)	Cholesteryl Esters in VLDL	Cholesteryl esters	NA	0.0508358	0.0134858	0.000163782	0.000255519	0.0275153
UK Biobank (discovery)	Red and processed meats (T3 v. T1)	Cholesteryl Esters in LDL	Cholesteryl esters	NA	0.0506295	0.0135063	0.000178108	0.000274514	0.0299221
UK Biobank (discovery)	Red and processed meats (T3 v. T1)	Cholesteryl Esters in HDL	Cholesteryl esters	NA	0.0415375	0.0117968	0.000430317	0.000623217	0.0722932
UK Biobank (discovery)	Red and processed meats (T3 v. T1)	Total Free Cholesterol	Free cholesterol	NA	0.0596325	0.013145	5.73725e-06	1.22007e-05	0.000963858
UK Biobank (discovery)	Red and processed meats (T3 v. T1)	Free Cholesterol in VLDL	Free cholesterol	NA	0.0617594	0.0133548	3.76758e-06	8.43937e-06	0.000632953
UK Biobank (discovery)	Red and processed meats (T3 v. T1)	Free Cholesterol in LDL	Free cholesterol	NA	0.0288461	0.0133478	0.0306934	0.0368321	1
UK Biobank (discovery)	Red and processed meats (T3 v. T1)	Free Cholesterol in HDL	Free cholesterol	NA	0.0539951	0.0117526	4.35617e-06	9.62942e-06	0.000731836
UK Biobank (discovery)	Red and processed meats (T3 v. T1)	Total Lipids in Lipoprotein Particles	Total lipids	NA	0.0901929	0.0133483	1.43086e-11	7.51202e-11	2.40385e-09
UK Biobank (discovery)	Red and processed meats (T3 v. T1)	Total Lipids in VLDL	Total lipids	NA	0.0694549	0.0131547	1.30009e-07	4.12105e-07	2.18415e-05
UK Biobank (discovery)	Red and processed meats (T3 v. T1)	Total Lipids in LDL	Total lipids	NA	0.0481132	0.0134973	0.000364783	0.000542332	0.0612836
UK Biobank (discovery)	Red and processed meats (T3 v. T1)	Total Lipids in HDL	Total lipids	NA	0.0754502	0.0120171	3.45485e-10	1.61226e-09	5.80414e-08
UK Biobank (discovery)	Red and processed meats (T3 v. T1)	Total Concentration of Lipoprotein Particles	Lipoprotein particle concentrations	NA	0.103854	0.0127487	3.87225e-16	4.06586e-15	6.50538e-14
UK Biobank (discovery)	Red and processed meats (T3 v. T1)	Concentration of VLDL Particles	Lipoprotein particle concentrations	NA	0.0613649	0.0134399	4.99066e-06	1.07491e-05	0.00083843
UK Biobank (discovery)	Red and processed meats (T3 v. T1)	Concentration of LDL Particles	Lipoprotein particle concentrations	NA	0.027891	0.0135206	0.039134	0.0462993	1
UK Biobank (discovery)	Red and processed meats (T3 v. T1)	Concentration of HDL Particles	Lipoprotein particle concentrations	NA	0.102884	0.012737	6.80613e-16	6.72605e-15	1.14343e-13
UK Biobank (discovery)	Red and processed meats (T3 v. T1)	Average Diameter for VLDL Particles	Lipoprotein particle sizes	NA	0.0522297	0.0124027	2.54661e-05	4.86171e-05	0.00427831
UK Biobank (discovery)	Red and processed meats (T3 v. T1)	Average Diameter for LDL Particles	Lipoprotein particle sizes	NA	-0.0316379	0.0132335	0.0168191	0.0204754	1
UK Biobank (discovery)	Red and processed meats (T3 v. T1)	Average Diameter for HDL Particles	Lipoprotein particle sizes	NA	-0.0147976	0.0115289	0.199315	0.214647	1
UK Biobank (discovery)	Red and processed meats (T3 v. T1)	Phosphoglycerides	Other lipids	NA	0.103186	0.0129066	1.33472e-15	1.24574e-14	2.24233e-13
UK Biobank (discovery)	Red and processed meats (T3 v. T1)	Total Cholines	Other lipids	NA	0.0912602	0.0127683	9.00845e-13	5.14328e-12	1.51342e-10
UK Biobank (discovery)	Red and processed meats (T3 v. T1)	Phosphatidylcholines	Other lipids	NA	0.0948138	0.012768	1.14422e-13	7.3934e-13	1.92228e-11
UK Biobank (discovery)	Red and processed meats (T3 v. T1)	Sphingomyelins	Other lipids	NA	0.0704149	0.0126212	2.43452e-08	9.5116e-08	4.08999e-06
UK Biobank (discovery)	Red and processed meats (T3 v. T1)	Apolipoprotein B	Apolipoproteins	NA	0.0357987	0.0134892	0.00796083	0.00998074	1
UK Biobank (discovery)	Red and processed meats (T3 v. T1)	Apolipoprotein A1	Apolipoproteins	NA	0.0941345	0.0123403	2.43752e-14	1.70627e-13	4.09504e-12
UK Biobank (discovery)	Red and processed meats (T3 v. T1)	Total Fatty Acids	Fatty acids	NA	0.0941156	0.0134576	2.72693e-12	1.47782e-11	4.58123e-10
UK Biobank (discovery)	Red and processed meats (T3 v. T1)	Degree of Unsaturation	Fatty acids	NA	-0.10034	0.012676	2.5267e-15	2.02136e-14	4.24486e-13
UK Biobank (discovery)	Red and processed meats (T3 v. T1)	Omega-3 Fatty Acids	Fatty acids	NA	0.0143674	0.0133678	0.282483	0.300362	1
UK Biobank (discovery)	Red and processed meats (T3 v. T1)	Omega-6 Fatty Acids	Fatty acids	NA	0.0361296	0.0133822	0.00694076	0.00876728	1
UK Biobank (discovery)	Red and processed meats (T3 v. T1)	Polyunsaturated Fatty Acids	Fatty acids	NA	0.0279462	0.0133203	0.0359104	0.0427869	1
UK Biobank (discovery)	Red and processed meats (T3 v. T1)	Monounsaturated Fatty Acids	Fatty acids	NA	0.0994989	0.013254	6.1827e-14	4.15477e-13	1.03869e-11
UK Biobank (discovery)	Red and processed meats (T3 v. T1)	Saturated Fatty Acids	Fatty acids	NA	0.135352	0.0133701	4.67362e-24	1.8932e-22	7.85167e-22
UK Biobank (discovery)	Red and processed meats (T3 v. T1)	Linoleic Acid	Fatty acids	NA	-0.00766709	0.0134878	0.569735	0.594506	1
UK Biobank (discovery)	Red and processed meats (T3 v. T1)	Docosahexaenoic Acid	Fatty acids	NA	-0.0179272	0.0130424	0.169283	0.183481	1
UK Biobank (discovery)	Red and processed meats (T3 v. T1)	Alanine	Amino acids	NA	-0.0199955	0.0137411	0.145633	0.163109	1
UK Biobank (discovery)	Red and processed meats (T3 v. T1)	Glutamine	Amino acids	NA	-0.0808114	0.0137643	4.36594e-09	1.8337e-08	7.33478e-07
UK Biobank (discovery)	Red and processed meats (T3 v. T1)	Glycine	Amino acids	NA	-0.117823	0.0130192	1.49907e-19	2.0987e-18	2.51844e-17
UK Biobank (discovery)	Red and processed meats (T3 v. T1)	Histidine	Amino acids	NA	0.0108652	0.0138912	0.434125	0.455831	1
UK Biobank (discovery)	Red and processed meats (T3 v. T1)	Total Concentration of Branched-Chain Amino Acids (Leucine + Isoleucine + Valine)	Amino acids	Branched-chain amino acids	0.125567	0.0130561	7.15787e-22	2.0042e-20	1.20252e-19
UK Biobank (discovery)	Red and processed meats (T3 v. T1)	Isoleucine	Amino acids	Branched-chain amino acids	0.0802503	0.0133667	1.94623e-09	8.6044e-09	3.26967e-07
UK Biobank (discovery)	Red and processed meats (T3 v. T1)	Leucine	Amino acids	Branched-chain amino acids	0.124867	0.013034	1.0278e-21	2.46672e-20	1.7267e-19
UK Biobank (discovery)	Red and processed meats (T3 v. T1)	Valine	Amino acids	Branched-chain amino acids	0.132233	0.0130857	5.63452e-24	1.8932e-22	9.466e-22
UK Biobank (discovery)	Red and processed meats (T3 v. T1)	Phenylalanine	Amino acids	Aromatic amino acids	0.0251329	0.0138493	0.0695716	0.0795104	1
UK Biobank (discovery)	Red and processed meats (T3 v. T1)	Tyrosine	Amino acids	Aromatic amino acids	-0.00270505	0.0136432	0.842834	0.858158	1
UK Biobank (discovery)	Red and processed meats (T3 v. T1)	Glucose	Glycolysis related metabolites	NA	0.0192658	0.0133301	0.148385	0.16509	1
UK Biobank (discovery)	Red and processed meats (T3 v. T1)	Lactate	Glycolysis related metabolites	NA	0.0195305	0.0138929	0.159793	0.176614	1
UK Biobank (discovery)	Red and processed meats (T3 v. T1)	Pyruvate	Glycolysis related metabolites	NA	-0.000243246	0.0139085	0.986047	0.986047	1
UK Biobank (discovery)	Red and processed meats (T3 v. T1)	Citrate	Glycolysis related metabolites	NA	-0.0259654	0.0136056	0.0563432	0.0657338	1
UK Biobank (discovery)	Red and processed meats (T3 v. T1)	3-Hydroxybutyrate	Ketone bodies	NA	0.0412926	0.0138142	0.00279956	0.00359027	0.470325
UK Biobank (discovery)	Red and processed meats (T3 v. T1)	Acetate	Ketone bodies	NA	-0.0204854	0.0138886	0.140226	0.158107	1
UK Biobank (discovery)	Red and processed meats (T3 v. T1)	Acetoacetate	Ketone bodies	NA	0.0694559	0.0137909	4.76719e-07	1.27125e-06	8.00888e-05
UK Biobank (discovery)	Red and processed meats (T3 v. T1)	Acetone	Ketone bodies	NA	0.0802389	0.0138475	6.90916e-09	2.76366e-08	1.16074e-06
UK Biobank (discovery)	Red and processed meats (T3 v. T1)	Creatinine	Fluid balance	NA	0.105879	0.0118343	3.82553e-19	4.94376e-18	6.42689e-17
UK Biobank (discovery)	Red and processed meats (T3 v. T1)	Albumin	Fluid balance	NA	0.0424167	0.0136966	0.0019571	0.00256869	0.328792
UK Biobank (discovery)	Red and processed meats (T3 v. T1)	Glycoprotein Acetyls	Inflammation	NA	0.0492895	0.012908	0.000134483	0.000221501	0.0225931
UK Biobank (discovery)	Red and processed meats (T3 v. T1)	Concentration of Chylomicrons and Extremely Large VLDL Particles	Lipoprotein subclasses	Chylomicrons and extremely large VLDL (particle diameters from 75 nm upwards)	0.0675968	0.0128559	1.46409e-07	4.47214e-07	2.45968e-05
UK Biobank (discovery)	Red and processed meats (T3 v. T1)	Total Lipids in Chylomicrons and Extremely Large VLDL	Lipoprotein subclasses	Chylomicrons and extremely large VLDL (particle diameters from 75 nm upwards)	0.0633393	0.0128774	8.75249e-07	2.22791e-06	0.000147042
UK Biobank (discovery)	Red and processed meats (T3 v. T1)	Phospholipids in Chylomicrons and Extremely Large VLDL	Lipoprotein subclasses	Chylomicrons and extremely large VLDL (particle diameters from 75 nm upwards)	0.0652009	0.0127812	3.38985e-07	9.33599e-07	5.69495e-05
UK Biobank (discovery)	Red and processed meats (T3 v. T1)	Cholesterol in Chylomicrons and Extremely Large VLDL	Lipoprotein subclasses	Chylomicrons and extremely large VLDL (particle diameters from 75 nm upwards)	0.071328	0.0128798	3.08047e-08	1.12893e-07	5.1752e-06
UK Biobank (discovery)	Red and processed meats (T3 v. T1)	Cholesteryl Esters in Chylomicrons and Extremely Large VLDL	Lipoprotein subclasses	Chylomicrons and extremely large VLDL (particle diameters from 75 nm upwards)	0.0714292	0.0128994	3.09112e-08	1.12893e-07	5.19308e-06
UK Biobank (discovery)	Red and processed meats (T3 v. T1)	Free Cholesterol in Chylomicrons and Extremely Large VLDL	Lipoprotein subclasses	Chylomicrons and extremely large VLDL (particle diameters from 75 nm upwards)	0.0698006	0.0129154	6.54165e-08	2.18461e-07	1.099e-05
UK Biobank (discovery)	Red and processed meats (T3 v. T1)	Triglycerides in Chylomicrons and Extremely Large VLDL	Lipoprotein subclasses	Chylomicrons and extremely large VLDL (particle diameters from 75 nm upwards)	0.0558125	0.0129592	1.6606e-05	3.24396e-05	0.0027898
UK Biobank (discovery)	Red and processed meats (T3 v. T1)	Concentration of Very Large VLDL Particles	Lipoprotein subclasses	Very large VLDL (average diameter 64 nm)	0.0694858	0.0127096	4.6024e-08	1.64511e-07	7.73203e-06
UK Biobank (discovery)	Red and processed meats (T3 v. T1)	Total Lipids in Very Large VLDL	Lipoprotein subclasses	Very large VLDL (average diameter 64 nm)	0.0683006	0.0127312	8.15226e-08	2.63381e-07	1.36958e-05
UK Biobank (discovery)	Red and processed meats (T3 v. T1)	Phospholipids in Very Large VLDL	Lipoprotein subclasses	Very large VLDL (average diameter 64 nm)	0.0661036	0.0127908	2.37766e-07	6.88703e-07	3.99448e-05
UK Biobank (discovery)	Red and processed meats (T3 v. T1)	Cholesterol in Very Large VLDL	Lipoprotein subclasses	Very large VLDL (average diameter 64 nm)	0.0624839	0.0129954	1.52925e-06	3.72339e-06	0.000256914
UK Biobank (discovery)	Red and processed meats (T3 v. T1)	Cholesteryl Esters in Very Large VLDL	Lipoprotein subclasses	Very large VLDL (average diameter 64 nm)	0.0586759	0.0131163	7.71765e-06	1.6007e-05	0.00129656
UK Biobank (discovery)	Red and processed meats (T3 v. T1)	Free Cholesterol in Very Large VLDL	Lipoprotein subclasses	Very large VLDL (average diameter 64 nm)	0.0643294	0.0128887	6.03011e-07	1.5829e-06	0.000101306
UK Biobank (discovery)	Red and processed meats (T3 v. T1)	Triglycerides in Very Large VLDL	Lipoprotein subclasses	Very large VLDL (average diameter 64 nm)	0.0687496	0.0126432	5.43211e-08	1.90124e-07	9.12594e-06
UK Biobank (discovery)	Red and processed meats (T3 v. T1)	Concentration of Large VLDL Particles	Lipoprotein subclasses	Large VLDL (average diameter 53.6 nm)	0.0668851	0.0128652	2.0151e-07	5.93924e-07	3.38537e-05
UK Biobank (discovery)	Red and processed meats (T3 v. T1)	Total Lipids in Large VLDL	Lipoprotein subclasses	Large VLDL (average diameter 53.6 nm)	0.0662721	0.012891	2.7476e-07	7.70745e-07	4.61596e-05
UK Biobank (discovery)	Red and processed meats (T3 v. T1)	Phospholipids in Large VLDL	Lipoprotein subclasses	Large VLDL (average diameter 53.6 nm)	0.0674564	0.0128097	1.40171e-07	4.36087e-07	2.35487e-05
UK Biobank (discovery)	Red and processed meats (T3 v. T1)	Cholesterol in Large VLDL	Lipoprotein subclasses	Large VLDL (average diameter 53.6 nm)	0.0607146	0.013068	3.39484e-06	7.7072e-06	0.000570332
UK Biobank (discovery)	Red and processed meats (T3 v. T1)	Cholesteryl Esters in Large VLDL	Lipoprotein subclasses	Large VLDL (average diameter 53.6 nm)	0.0551959	0.0132697	3.19625e-05	5.83663e-05	0.0053697
UK Biobank (discovery)	Red and processed meats (T3 v. T1)	Free Cholesterol in Large VLDL	Lipoprotein subclasses	Large VLDL (average diameter 53.6 nm)	0.0647368	0.0128449	4.67999e-07	1.26813e-06	7.86238e-05
UK Biobank (discovery)	Red and processed meats (T3 v. T1)	Triglycerides in Large VLDL	Lipoprotein subclasses	Large VLDL (average diameter 53.6 nm)	0.0662534	0.0128883	2.75266e-07	7.70745e-07	4.62447e-05
UK Biobank (discovery)	Red and processed meats (T3 v. T1)	Concentration of Medium VLDL Particles	Lipoprotein subclasses	Medium VLDL (average diameter 44.5 nm)	0.050798	0.0134784	0.000164262	0.000255519	0.0275961
UK Biobank (discovery)	Red and processed meats (T3 v. T1)	Total Lipids in Medium VLDL	Lipoprotein subclasses	Medium VLDL (average diameter 44.5 nm)	0.0592497	0.0134315	1.03061e-05	2.08605e-05	0.00173142
UK Biobank (discovery)	Red and processed meats (T3 v. T1)	Phospholipids in Medium VLDL	Lipoprotein subclasses	Medium VLDL (average diameter 44.5 nm)	0.0511221	0.0134998	0.000152798	0.000244477	0.0256701
UK Biobank (discovery)	Red and processed meats (T3 v. T1)	Cholesterol in Medium VLDL	Lipoprotein subclasses	Medium VLDL (average diameter 44.5 nm)	0.0255542	0.0134222	0.0569337	0.0659645	1
UK Biobank (discovery)	Red and processed meats (T3 v. T1)	Cholesteryl Esters in Medium VLDL	Lipoprotein subclasses	Medium VLDL (average diameter 44.5 nm)	0.0103911	0.013276	0.433811	0.455831	1
UK Biobank (discovery)	Red and processed meats (T3 v. T1)	Free Cholesterol in Medium VLDL	Lipoprotein subclasses	Medium VLDL (average diameter 44.5 nm)	0.0438519	0.0135107	0.00117256	0.00158863	0.19699
UK Biobank (discovery)	Red and processed meats (T3 v. T1)	Triglycerides in Medium VLDL	Lipoprotein subclasses	Medium VLDL (average diameter 44.5 nm)	0.0707499	0.013097	6.63185e-08	2.18461e-07	1.11415e-05
UK Biobank (discovery)	Red and processed meats (T3 v. T1)	Concentration of Small VLDL Particles	Lipoprotein subclasses	Small VLDL (average diameter 36.8 nm)	0.050497	0.0133518	0.000155791	0.000246914	0.0261729
UK Biobank (discovery)	Red and processed meats (T3 v. T1)	Total Lipids in Small VLDL	Lipoprotein subclasses	Small VLDL (average diameter 36.8 nm)	0.0548377	0.0133769	4.15064e-05	7.41816e-05	0.00697307
UK Biobank (discovery)	Red and processed meats (T3 v. T1)	Phospholipids in Small VLDL	Lipoprotein subclasses	Small VLDL (average diameter 36.8 nm)	0.0449211	0.0135086	0.000883852	0.00122729	0.148487
UK Biobank (discovery)	Red and processed meats (T3 v. T1)	Cholesterol in Small VLDL	Lipoprotein subclasses	Small VLDL (average diameter 36.8 nm)	0.0409689	0.0135111	0.00242909	0.00316346	0.408087
UK Biobank (discovery)	Red and processed meats (T3 v. T1)	Cholesteryl Esters in Small VLDL	Lipoprotein subclasses	Small VLDL (average diameter 36.8 nm)	0.0420708	0.0134794	0.00180307	0.00238516	0.302916
UK Biobank (discovery)	Red and processed meats (T3 v. T1)	Free Cholesterol in Small VLDL	Lipoprotein subclasses	Small VLDL (average diameter 36.8 nm)	0.0381845	0.0135325	0.00477973	0.0060833	0.802995
UK Biobank (discovery)	Red and processed meats (T3 v. T1)	Triglycerides in Small VLDL	Lipoprotein subclasses	Small VLDL (average diameter 36.8 nm)	0.0626923	0.0131264	1.79461e-06	4.30707e-06	0.000301495
UK Biobank (discovery)	Red and processed meats (T3 v. T1)	Concentration of Very Small VLDL Particles	Lipoprotein subclasses	Very small VLDL (average diameter 31.3 nm)	0.0596134	0.0134299	9.06952e-06	1.85815e-05	0.00152368
UK Biobank (discovery)	Red and processed meats (T3 v. T1)	Total Lipids in Very Small VLDL	Lipoprotein subclasses	Very small VLDL (average diameter 31.3 nm)	0.0639331	0.0134113	1.87598e-06	4.43895e-06	0.000315165
UK Biobank (discovery)	Red and processed meats (T3 v. T1)	Phospholipids in Very Small VLDL	Lipoprotein subclasses	Very small VLDL (average diameter 31.3 nm)	0.0593325	0.0134814	1.08025e-05	2.13508e-05	0.00181482
UK Biobank (discovery)	Red and processed meats (T3 v. T1)	Cholesterol in Very Small VLDL	Lipoprotein subclasses	Very small VLDL (average diameter 31.3 nm)	0.0523925	0.0131059	6.41076e-05	0.000112188	0.0107701
UK Biobank (discovery)	Red and processed meats (T3 v. T1)	Cholesteryl Esters in Very Small VLDL	Lipoprotein subclasses	Very small VLDL (average diameter 31.3 nm)	0.0500508	0.0129724	0.000114395	0.000192184	0.0192184
UK Biobank (discovery)	Red and processed meats (T3 v. T1)	Free Cholesterol in Very Small VLDL	Lipoprotein subclasses	Very small VLDL (average diameter 31.3 nm)	0.0561408	0.0133713	2.692e-05	5.02507e-05	0.00452256
UK Biobank (discovery)	Red and processed meats (T3 v. T1)	Triglycerides in Very Small VLDL	Lipoprotein subclasses	Very small VLDL (average diameter 31.3 nm)	0.0723191	0.0133446	6.01935e-08	2.06378e-07	1.01125e-05
UK Biobank (discovery)	Red and processed meats (T3 v. T1)	Concentration of IDL Particles	Lipoprotein subclasses	IDL (average diameter 28.6 nm)	0.0449839	0.0132746	0.000702919	0.00100077	0.11809
UK Biobank (discovery)	Red and processed meats (T3 v. T1)	Total Lipids in IDL	Lipoprotein subclasses	IDL (average diameter 28.6 nm)	0.053786	0.0129495	3.2815e-05	5.92788e-05	0.00551293
UK Biobank (discovery)	Red and processed meats (T3 v. T1)	Phospholipids in IDL	Lipoprotein subclasses	IDL (average diameter 28.6 nm)	0.0463827	0.012945	0.000340033	0.000510049	0.0571255
UK Biobank (discovery)	Red and processed meats (T3 v. T1)	Cholesterol in IDL	Lipoprotein subclasses	IDL (average diameter 28.6 nm)	0.0492208	0.0128864	0.000133895	0.000221501	0.0224944
UK Biobank (discovery)	Red and processed meats (T3 v. T1)	Cholesteryl Esters in IDL	Lipoprotein subclasses	IDL (average diameter 28.6 nm)	0.0542425	0.0128911	2.5855e-05	4.88049e-05	0.00434364
UK Biobank (discovery)	Red and processed meats (T3 v. T1)	Free Cholesterol in IDL	Lipoprotein subclasses	IDL (average diameter 28.6 nm)	0.0340015	0.0129185	0.00849216	0.010568	1
UK Biobank (discovery)	Red and processed meats (T3 v. T1)	Triglycerides in IDL	Lipoprotein subclasses	IDL (average diameter 28.6 nm)	0.080185	0.0134356	2.42221e-09	1.04341e-08	4.06931e-07
UK Biobank (discovery)	Red and processed meats (T3 v. T1)	Concentration of Large LDL Particles	Lipoprotein subclasses	Large LDL (average diameter 25.5 nm)	0.0185844	0.0135008	0.168663	0.183481	1
UK Biobank (discovery)	Red and processed meats (T3 v. T1)	Total Lipids in Large LDL	Lipoprotein subclasses	Large LDL (average diameter 25.5 nm)	0.0475159	0.0133879	0.000386937	0.000570223	0.0650054
UK Biobank (discovery)	Red and processed meats (T3 v. T1)	Phospholipids in Large LDL	Lipoprotein subclasses	Large LDL (average diameter 25.5 nm)	0.0491829	0.0133777	0.000236794	0.000361649	0.0397814
UK Biobank (discovery)	Red and processed meats (T3 v. T1)	Cholesterol in Large LDL	Lipoprotein subclasses	Large LDL (average diameter 25.5 nm)	0.0420796	0.0133571	0.00163199	0.00217599	0.274174
UK Biobank (discovery)	Red and processed meats (T3 v. T1)	Cholesteryl Esters in Large LDL	Lipoprotein subclasses	Large LDL (average diameter 25.5 nm)	0.0443488	0.0134151	0.000947696	0.00130502	0.159213
UK Biobank (discovery)	Red and processed meats (T3 v. T1)	Free Cholesterol in Large LDL	Lipoprotein subclasses	Large LDL (average diameter 25.5 nm)	0.0343675	0.0131909	0.00918055	0.0113407	1
UK Biobank (discovery)	Red and processed meats (T3 v. T1)	Triglycerides in Large LDL	Lipoprotein subclasses	Large LDL (average diameter 25.5 nm)	0.0811966	0.0134084	1.41197e-09	6.41111e-09	2.37211e-07
UK Biobank (discovery)	Red and processed meats (T3 v. T1)	Concentration of Medium LDL Particles	Lipoprotein subclasses	Medium LDL (average diameter 23 nm)	0.0484727	0.0135257	0.000339131	0.000510049	0.0569739
UK Biobank (discovery)	Red and processed meats (T3 v. T1)	Total Lipids in Medium LDL	Lipoprotein subclasses	Medium LDL (average diameter 23 nm)	0.0532018	0.0135548	8.69044e-05	0.000147474	0.0145999
UK Biobank (discovery)	Red and processed meats (T3 v. T1)	Phospholipids in Medium LDL	Lipoprotein subclasses	Medium LDL (average diameter 23 nm)	0.0451787	0.0135862	0.000883938	0.00122729	0.148502
UK Biobank (discovery)	Red and processed meats (T3 v. T1)	Cholesterol in Medium LDL	Lipoprotein subclasses	Medium LDL (average diameter 23 nm)	0.0532016	0.013547	8.61049e-05	0.000147474	0.0144656
UK Biobank (discovery)	Red and processed meats (T3 v. T1)	Cholesteryl Esters in Medium LDL	Lipoprotein subclasses	Medium LDL (average diameter 23 nm)	0.0618353	0.0135144	4.76625e-06	1.03991e-05	0.00080073
UK Biobank (discovery)	Red and processed meats (T3 v. T1)	Free Cholesterol in Medium LDL	Lipoprotein subclasses	Medium LDL (average diameter 23 nm)	0.0261518	0.0135491	0.0535967	0.0629668	1
UK Biobank (discovery)	Red and processed meats (T3 v. T1)	Triglycerides in Medium LDL	Lipoprotein subclasses	Medium LDL (average diameter 23 nm)	0.0697685	0.0132979	1.55805e-07	4.67414e-07	2.61752e-05
UK Biobank (discovery)	Red and processed meats (T3 v. T1)	Concentration of Small LDL Particles	Lipoprotein subclasses	Small LDL (average diameter 18.7 nm)	0.025071	0.0135584	0.0644494	0.074161	1
UK Biobank (discovery)	Red and processed meats (T3 v. T1)	Total Lipids in Small LDL	Lipoprotein subclasses	Small LDL (average diameter 18.7 nm)	0.0300033	0.0135765	0.0271147	0.0327717	1
UK Biobank (discovery)	Red and processed meats (T3 v. T1)	Phospholipids in Small LDL	Lipoprotein subclasses	Small LDL (average diameter 18.7 nm)	0.00549606	0.0136327	0.686839	0.707907	1
UK Biobank (discovery)	Red and processed meats (T3 v. T1)	Cholesterol in Small LDL	Lipoprotein subclasses	Small LDL (average diameter 18.7 nm)	0.034524	0.0135574	0.0108848	0.0133478	1
UK Biobank (discovery)	Red and processed meats (T3 v. T1)	Cholesteryl Esters in Small LDL	Lipoprotein subclasses	Small LDL (average diameter 18.7 nm)	0.0472935	0.0135282	0.000472994	0.000679171	0.0794631
UK Biobank (discovery)	Red and processed meats (T3 v. T1)	Free Cholesterol in Small LDL	Lipoprotein subclasses	Small LDL (average diameter 18.7 nm)	-0.00236165	0.0135911	0.862051	0.872437	1
UK Biobank (discovery)	Red and processed meats (T3 v. T1)	Triglycerides in Small LDL	Lipoprotein subclasses	Small LDL (average diameter 18.7 nm)	0.0636153	0.0131891	1.4175e-06	3.50206e-06	0.00023814
UK Biobank (discovery)	Red and processed meats (T3 v. T1)	Concentration of Very Large HDL Particles	Lipoprotein subclasses	Very large HDL (average diameter 14.3 nm)	-0.0379596	0.0116578	0.00113037	0.00154392	0.189902
UK Biobank (discovery)	Red and processed meats (T3 v. T1)	Total Lipids in Very Large HDL	Lipoprotein subclasses	Very large HDL (average diameter 14.3 nm)	-0.0442924	0.0116229	0.000138758	0.000224147	0.0233113
UK Biobank (discovery)	Red and processed meats (T3 v. T1)	Phospholipids in Very Large HDL	Lipoprotein subclasses	Very large HDL (average diameter 14.3 nm)	-0.0412816	0.0116732	0.00040603	0.000593158	0.0682131
UK Biobank (discovery)	Red and processed meats (T3 v. T1)	Cholesterol in Very Large HDL	Lipoprotein subclasses	Very large HDL (average diameter 14.3 nm)	-0.0518336	0.0115688	7.47087e-06	1.56888e-05	0.00125511
UK Biobank (discovery)	Red and processed meats (T3 v. T1)	Cholesteryl Esters in Very Large HDL	Lipoprotein subclasses	Very large HDL (average diameter 14.3 nm)	-0.0483186	0.01144	2.40943e-05	4.65269e-05	0.00404784
UK Biobank (discovery)	Red and processed meats (T3 v. T1)	Free Cholesterol in Very Large HDL	Lipoprotein subclasses	Very large HDL (average diameter 14.3 nm)	-0.0609156	0.012231	6.37343e-07	1.64729e-06	0.000107074
UK Biobank (discovery)	Red and processed meats (T3 v. T1)	Triglycerides in Very Large HDL	Lipoprotein subclasses	Very large HDL (average diameter 14.3 nm)	0.0552091	0.0136855	5.49138e-05	9.71108e-05	0.00922553
UK Biobank (discovery)	Red and processed meats (T3 v. T1)	Concentration of Large HDL Particles	Lipoprotein subclasses	Large HDL (average diameter 12.1 nm)	0.000590115	0.0113037	0.958365	0.964104	1
UK Biobank (discovery)	Red and processed meats (T3 v. T1)	Total Lipids in Large HDL	Lipoprotein subclasses	Large HDL (average diameter 12.1 nm)	0.00625043	0.0113925	0.583252	0.604854	1
UK Biobank (discovery)	Red and processed meats (T3 v. T1)	Phospholipids in Large HDL	Lipoprotein subclasses	Large HDL (average diameter 12.1 nm)	0.0187922	0.0115268	0.103044	0.116968	1
[truncated: 5,170 more rows]

## Sheet: S5
Table S5 Weights of metabolites for the MIND metabolomic signature score.
Metabolite	UKB Field ID	WHII Variable Name	Group	Subgroup	Weight (for standardized variables)
Total Triglycerides	23407	Serum_TG	Triglycerides	NA	-7.94477e-05
Triglycerides in HDL	23410	HDL_TG	Triglycerides	NA	-0.0584451
Average Diameter for HDL Particles	23433	HDL_D	Lipoprotein particle sizes	NA	0.0190626
Sphingomyelins	23438	SM	Other lipids	NA	-0.126187
Degree of Unsaturation	23443	UnsatDeg	Fatty acids	NA	0.0512541
Omega-3 Fatty Acids	23444	FAw3	Fatty acids	NA	0.153213
Saturated Fatty Acids	23448	SFA	Fatty acids	NA	-0.230126
Linoleic Acid	23449	LA	Fatty acids	NA	0.182676
Docosahexaenoic Acid	23450	DHA	Fatty acids	NA	0.141817
Alanine	23460	Ala	Amino acids	NA	-0.0307646
Glutamine	23461	Gln	Amino acids	NA	-0.0197908
Glycine	23462	Glol	Amino acids	NA	0.0111532
Histidine	23463	His	Amino acids	NA	-0.00043213
Isoleucine	23465	Ile	Amino acids	Branched-chain amino acids	-0.0281914
Leucine	23466	Leu	Amino acids	Branched-chain amino acids	-0.0757293
Valine	23467	Val	Amino acids	Branched-chain amino acids	0.0900285
Phenylalanine	23468	Phe	Amino acids	Aromatic amino acids	-0.00132143
Tyrosine	23469	Tyr	Amino acids	Aromatic amino acids	0.0317886
Glucose	23470	Glc	Glycolysis related metabolites	NA	0.00370676
Pyruvate	23472	Pyr	Glycolysis related metabolites	NA	0.0151337
Citrate	23473	Cit	Glycolysis related metabolites	NA	0.0157632
3-Hydroxybutyrate	23474	bOHBut	Ketone bodies	NA	0.0142415
Acetate	23475	Ace	Ketone bodies	NA	0.0345912
Acetoacetate	23476	AcAce	Ketone bodies	NA	0.029928
Acetone	23477	/	Ketone bodies	NA	0.0245054
Creatinine	23478	Crea	Fluid balance	NA	-0.0635381
Albumin	23479	Alb	Fluid balance	NA	0.0215716
Glycoprotein Acetyls	23480	Gly	Inflammation	NA	-0.083197
Concentration of Chylomicrons and Extremely Large VLDL Particles	23481	XXL_VLDL_P	Lipoprotein subclasses	Chylomicrons and extremely large VLDL (particle diameters from 75 nm upwards)	0.00507515
Free Cholesterol in Chylomicrons and Extremely Large VLDL	23486	XXL_VLDL_FC	Lipoprotein subclasses	Chylomicrons and extremely large VLDL (particle diameters from 75 nm upwards)	0.0294277
Cholesteryl Esters in Very Large VLDL	23492	XL_VLDL_CE	Lipoprotein subclasses	Very large VLDL (average diameter 64 nm)	-0.00311406
Triglycerides in Large VLDL	23501	L_VLDL_TG	Lipoprotein subclasses	Large VLDL (average diameter 53.6 nm)	-0.0307119
Cholesteryl Esters in Medium VLDL	23506	M_VLDL_CE	Lipoprotein subclasses	Medium VLDL (average diameter 44.5 nm)	-0.103355
Cholesteryl Esters in IDL	23527	IDL_CE	Lipoprotein subclasses	IDL (average diameter 28.6 nm)	-0.0180317
Triglycerides in IDL	23529	IDL_TG	Lipoprotein subclasses	IDL (average diameter 28.6 nm)	0.0488525
Triglycerides in Large LDL	23536	L_LDL_TG	Lipoprotein subclasses	Large LDL (average diameter 25.5 nm)	0.040476
Concentration of Small LDL Particles	23544	S_LDL_P	Lipoprotein subclasses	Small LDL (average diameter 18.7 nm)	0.0689979
Concentration of Very Large HDL Particles	23551	XL_HDL_P	Lipoprotein subclasses	Very large HDL (average diameter 14.3 nm)	0.0227854
Free Cholesterol in Large HDL	23563	L_HDL_FC	Lipoprotein subclasses	Large HDL (average diameter 12.1 nm)	0.00485107
Triglycerides in Medium HDL	23571	M_HDL_TG	Lipoprotein subclasses	Medium HDL (average diameter 10.9 nm)	-0.000467837
Cholesterol in Small HDL	23575	S_HDL_C	Lipoprotein subclasses	Small HDL (average diameter 8.7 nm)	0.0244183
(Intercept)					2.22076e-16

## Sheet: S6
Table S6 Associations of the alternate MIND diet score and MIND metabolomic signature score (per standard deviation increment) with incident dementia in the UK Biobank (discovery and validation combined) and global cognitive function z-scores in the Whitehall II study.
Variable	Incident dementia		Cognitive function
	HR (95% CI)a	p-value	Beta (95% CI)	p-value
aMIND
Model 1	0.89 (0.80, 0.98)	0.021	0.04 (0.02, 0.06)	<0.001
Model 2	0.92 (0.84, 1.00)	0.045	0.03 (0.01, 0.05)	0.001
MIND metabolomic score
Model 1	0.80 (0.70, 0.92)	0.001	0.05 (0.02, 0.08)	0.001
Model 2	0.88 (0.79, 0.97)	0.008	0.03 (0.01, 0.05)	<0.001
Proportion of mediation	0.46	0.038	0.19	0.039
[truncated: 1 more rows]

## Sheet: S7
Table S7 Association of the MIND diet and its metabolic signature (per standard deviation) with risk of dementia in study subgroups.
Dataset	Subgroup	Level	Exposure	Hazard ratio (95% confidence interval)	p-value	p-value for interaction
UK Biobank	Age	>60	Metabolomic Signature	0.87 (0.79, 0.97)	0.00971579	0.162836
UK Biobank	Age	>60	aMIND	0.9 (0.82, 1)	0.0394246	0.168233
[truncated: 22 more rows]

## Sheet: S8
Table S8 Association of the MIND diet and its metabolic signature (per standard deviation) with global cognitive function z-score in study subgroups.
[truncated: 25 more rows]

[truncated: 2 more sheets: S9, S10]
